# Supplementary material for: Mapping lesion-specific response and progression dynamics and inter-organ variability in metastatic colorectal cancer
Source: Nat Commun. 2023 Jan 26;14:417. doi: 10.1038/s41467-023-36121-y (PMC9876906; doi:10.1038/s41467-023-36121-y)
Supplement: Supplementary file 4 — Supplementary Data 1 [file 41467_2023_36121_MOESM4_ESM.xlsx]

## Sheet: Sheet1
ID	Clinical Trial ID	Primary Publication	Patient No. included in data analysis	Sponsor	Treatment group	Patient No. with prior resection surgery on Colon/Rectum	Patient No. with prior resection surgery history on Liver	Patient No. with prior resection surgery history on Lung	Patient No. with prior resection surgery history on Lymph Nodes	Prior chemotherapy for mCRC	Line of Therapy	Imaging modalities
Metastatic colorectal cancer
264	NCT00364013	1. Douillard JY, Siena S, Cassidy J, Tabernero J, Burkes R, Barugel M, Humblet Y, Bodoky G, Cunningham D, Jassem J, Rivera F, Kocákova I, Ruff P, Błasińska-Morawiec M, Šmakal M, Canon JL, Rother M, Oliner KS, Wolf M, Gansert J. Randomized, phase III trial of panitumumab with infusional fluorouracil, leucovorin, and oxaliplatin (FOLFOX4) versus FOLFOX4 alone as first-line treatment in patients wit…	884	Amgen	Panitumumab+FOLFOX or FOLFOX alone	617	37	6	88	No **	First	CT/MRI
263	NCT00339183	1. Peeters M, Price TJ, Cervantes A, Sobrero AF, Ducreux M, Hotko Y, André T, Chan E, Lordick F, Punt CJ, Strickland AH, Wilson G, Ciuleanu TE, Roman L, Van Cutsem E, Tzekova V, Collins S, Oliner KS, Rong A, Gansert J. Randomized phase III study of panitumumab with fluorouracil, leucovorin, and irinotecan (FOLFIRI) compared with FOLFIRI alone as second-line treatment in patients with metastatic c…	844	Amgen	Panitumumab+FOLFIRI or FOLFIRI alone	727	111	12	105	Only one prior chemotherapy regimen for mCRC consisting of first-line fluoropyrimidine based chemotherapy	Second	CT/MRI
262	NCT00115765	Hecht JR, Mitchell E, Chidiac T, Scroggin C, Hagenstad C, Spigel D, Marshall J, Cohn A, McCollum D, Stella P, Deeter R, Shahin S, Amado RG. A randomized phase IIIB trial of chemotherapy, bevacizumab, and panitumumab compared with chemotherapy and bevacizumab alone for metastatic colorectal cancer. J Clin Oncol. 2009 Feb 10;27(5):672-80. doi: 10.1200/JCO.2008.19.8135. Epub 2008 Dec 29.	748	Amgen	Panitumumab+Bevacizumab+Chemotherapy or Bevacizumab+Chemotherapy	292	22	3	1	No **	First	CT/MRI
137	NCT00272051	1. Abdel-Rahman O. Effect of Body Mass Index on 5-FU-Based Chemotherapy Toxicity and Efficacy Among Patients With Metastatic Colorectal Cancer; A Pooled Analysis of 5 Randomized Trials. Clin Colorectal Cancer. 2019 Dec;18(4):e385-e393. doi: 10.1016/j.clcc.2019.07.005. Epub 2019 Jul 15. 2. Abdel-Rahman O. Impact of Sex on Chemotherapy Toxicity and Efficacy Among Patients With Metastatic Colorectal…	129	Sanofi	FOLFOX	68	<32*	<32*	<32*	No **	First	CT/MRI
136	NCT00305188	1. Abdel-Rahman O. Effect of Body Mass Index on 5-FU-Based Chemotherapy Toxicity and Efficacy Among Patients With Metastatic Colorectal Cancer; A Pooled Analysis of 5 Randomized Trials. Clin Colorectal Cancer. 2019 Dec;18(4):e385-e393. doi: 10.1016/j.clcc.2019.07.005. Epub 2019 Jul 15. 2. Abdel-Rahman O. Impact of Sex on Chemotherapy Toxicity and Efficacy Among Patients With Metastatic Colorectal…	190	Sanofi	FOLFOX	117	<68*	<68*	<68*	No **	First	CT/MRI
131	NCT00561470	Van Cutsem E, Tabernero J, Lakomy R, Prenen H, Prausová J, Macarulla T, Ruff P, van Hazel GA, Moiseyenko V, Ferry D, McKendrick J, Polikoff J, Tellier A, Castan R, Allegra C. Addition of aflibercept to fluorouracil, leucovorin, and irinotecan improves survival in a phase III randomized trial in patients with metastatic colorectal cancer previously treated with an oxaliplatin-based regimen. J Clin…	518	Sanofi	FOLFIRI	388	55	0	8	One and only one prior chemotherapeutic regimen for metastatic disease. This prior chemotherapy must be an oxaliplatin containing regimen.	Second	CT/MRI
114	NCT00457691	Carrato A, Swieboda-Sadlej A, Staszewska-Skurczynska M, Lim R, Roman L, Shparyk Y, Bondarenko I, Jonker DJ, Sun Y, De la Cruz JA, Williams JA, Korytowsky B, Christensen JG, Lin X, Tursi JM, Lechuga MJ, Van Cutsem E. Fluorouracil, leucovorin, and irinotecan plus either sunitinib or placebo in metastatic colorectal cancer: a randomized, phase III trial. J Clin Oncol. 2013 Apr 1;31(10):1341-7. doi: …	365	Pfizer	FOLFIRI	10	18	1	0	No **	First	CT/MRI
78	NCT00384176	Robertson JD, Botwood NA, Rothenberg ML, Schmoll HJ. Phase III trial of FOLFOX plus bevacizumab or cediranib (AZD2171) as first-line treatment of patients with metastatic colorectal cancer: HORIZON III. Clin Colorectal Cancer. 2009 Jan;8(1):59-60. doi: 10.3816/CCC.2009.n.010.	630	AstraZeneca	Bevacizumab+FOLFOX	417	18	5	4	Patients must have received no prior systemic therapy for metastatic disease. Any adjuvant/neoadjuvant oxaliplatin therapy must have been received >12 months prior to study entry and adjuvant/neoadjuvant 5-FU must have been received >6 months prior to study entry.	First	CT/MRI
Head and Neck Sarcoma (validation)
	NCT00460265	Vermorken JB, Stöhlmacher-Williams J, Davidenko I, Licitra L, Winquist E, Villanueva C, Foa P, Rottey S, Skladowski K, Tahara M, Pai VR, Faivre S, Blajman CR, Forastiere AA, Stein BN, Oliner KS, Pan Z, Bach BA; SPECTRUM investigators. Cisplatin and fluorouracil with or without panitumumab in patients with recurrent or metastatic squamous-cell carcinoma of the head and neck (SPECTRUM): an open-lab…	393	Amgen	Panitumumab+Chemotherapy or Chemotherapy alone
Notes
*The study didn't specify surgery type but labeled as "Others"
** Patients don’t have previous chemotherapy history except for adjuvant fluoropyrimidine-based chemotherapy or prior fluoropyrimidine therapy for adiosensitization.
