# Supplementary material for: Mapping lesion-specific response and progression dynamics and inter-organ variability in metastatic colorectal cancer
Source: Nat Commun. 2023 Jan 26;14:417. doi: 10.1038/s41467-023-36121-y (PMC9876906; doi:10.1038/s41467-023-36121-y)
Supplement: Supplementary file 6 — Source Data [file 41467_2023_36121_MOESM6_ESM.xlsx]

## Sheet: Figure 1
Figure 1b
		All lesion	Target Lesion
	Liver	19366	12159
	Lung	8034	2436
	Distal LN	6130	2452
	Regional LN	1324	458
	Abdomen	1172	402
	Peritoneum	1090	379
	GI	880	218
	Other	545	147
	Pelvis	542	196
	Bone	510	36
	Chest	398	66
	Spleen	167	62
	Adrenal	147	69
	Skin	69	16
	Brain/CNS	67
	Muscle/Soft Tissue	55	31
	Kidney	47	24
	GR	44	17
	Pancreas	25	12

## Sheet: Figure 2b
Kg by Organ																				Kd by organ																				F by organ
	Abdomen (n=402)	Adrenal (n=69)	Bone (n=36)	Chest (n=66)	Distal LN (n=2,452)	GI (n=218)	GR (n=24)	Kidney (n=17)	Liver (n=12,159)	Lung (n=2,436)	Muscle/Soft Tissue (n=31)	Other (n=147)	Pancreas (n=12)	Pelvis (n=196)	Peritoneum (n=379)	Regional LN (n=458)	Skin (n=16)	Spleen (n=62)			Abdomen	Adrenal	Bone	Chest	Distal Lymph Nodes	Gastrointestinal/Colon/Rectum	Genitourinary/Reproductive	Kidney	Liver	Lung	Muscle/Soft Tissue	Other	Pancreas	Pelvis	Peritoneum	Regional Lymph Nodes	Skin	Spleen			Abdomen	Adrenal	Bone	Chest	Distal LN	GI	GR	Kidney	Liver
	0.014502	0.003157	0.008475	0.013508	0.001542	0.006077	0.002566	0.002676	0.007729	0.003484	0.004728	0.001078	0.021159	0.002363	0.004479	0.005507	0.006727	0.002583
	0.019134	0.003018	0.007707	0.003427	0.002726	0.003314	0.019403	0.003121	0.003681	0.003077	0.013015	0.001837	0.003938	0.003289	0.005582	0.018018	0.003943	0.005875
	0.001032	0.003405	0.012212	0.002834	0.003681	0.002677	0.003514	0.00341	0.00759	0.003118	0.004495	0.003415	0.010742	0.002994	0.004415	0.004067	0.009305	0.002341			0.018335	0.01576	0.016364	0.018602	0.009136	0.046852	0.006715	0.010269	0.054087	0.015768	0.015364	0.039004	0.023591	0.010862	0.044827	0.019686	0.01136	0.016			0.360484	0.263993	0.610318	0.061916	0.609914	0.012808	0.080583	0.115434	0.089304
	0.002458	0.006551	0.005555	0.001409	0.003803	0.002573	0.002229	0.006941	0.00472	0.003615	0.056565	0.002175	0.001789	0.002351	0.002831	0.001436	0.021205	0.00368			0.017398	0.017897	0.01774	0.014997	0.012878	0.016875	0.017475	0.020675	0.027116	0.02416	0.016742	0.020713	0.015589	0.017236	0.034352	0.023816	0.017386	0.030452			0.423745	0.290011	0.487847	0.15167	0.536562	0.128464	0.392191	0.069925	0.132511
	0.003086	0.002275	0.00911	0.002591	0.003379	0.002568	0.020456	0.009058	0.003695	0.016882	0.005541	0.003788	0.007181	0.00285	0.00337	0.012587	0.020497	0.00099			0.044298	0.020987	0.015993	0.005628	0.052274	0.105653	0.020657	0.016289	0.03634	0.021746	0.017102	0.016953	0.015791	0.037682	0.021981	0.017144	0.017092	0.014321			0.013031	0.207458	0.651562	0.060563	0.056089	0.002572	0.088989	0.161812	0.166203
	0.02279	0.002209	0.003414	0.002943	0.003403	0.005937	0.018359	0.002258	0.004468	0.001662	0.01245	0.002473	0.003119	0.001975	0.003269	0.004742	0.004954	0.01222			0.031909	0.016364	0.016427	0.009531	0.020744	0.03084	0.010687	0.015884	0.046001	0.018318	0.016995	0.012022	0.01271	0.020166	0.031455	0.013698	0.032135	0.012736			0.015088	0.182388	0.504787	0.255694	0.199372	0.018294	0.012191	0.579699	0.102939
	0.0194	0.000491	0.001286	0.002948	0.013843	0.002543	0.004338	0.003114	0.00353	0.002322	0.010848	0.002473	0.023379	0.011869	0.003184	0.005195	0.005925	0.010679			0.022613	0.01387	0.016322	0.008387	0.033488	0.015822	0.016357	0.008549	0.029161	0.051911	0.014292	0.016923	0.018141	0.014958	0.022632	0.031726	0.016395	0.013406			0.065536	0.439482	0.599125	0.10069	0.075126	0.015292	0.674525	0.019102	0.12345
	0.026381	0.001246	0.003882	0.017874	0.009423	0.002275	0.002409	0.00314	0.003868	0.002881	0.002431	0.002039	0.002169	0.002137	0.003133	0.014846	0.009559	0.008624			0.055822	0.008634	0.013227	0.05019	0.037609	0.015937	0.016326	0.013303	0.023859	0.010668	0.015229	0.013316	0.067253	0.037666	0.01083	0.015111	0.015245	0.016086			0.014472	0.179324	0.081866	0.019833	0.067913	0.583531	0.609561	0.436179	0.228491
	0.013425	0.003661	0.001918	0.001802	0.005552	0.002087	0.006052	0.062408	0.002451	0.002027	0.011878	0.002837	0.00372	0.005183	0.002115	0.001035	0.002953	0.008236			0.016571	0.017675	0.045625	0.048157	0.017301	0.023878	0.015242	0.007898	0.026781	0.015329	0.018561	0.013316	0.01665	0.040611	0.021042	0.015337	0.01533	0.015973			0.609177	0.130946	0.101389	0.021311	0.47809	0.068788	0.494256	0.093445	0.115768
	0.003024	0.019899	0.013891	0.003258	0.003595	0.002808	0.016335	0.024267	0.002773	0.001026	0.007736	0.003049	0.005455	0.019431	0.002609	0.001751	0.001565	0.002072			0.016779	0.012132	0.012033	0.024959	0.016272	0.012081	0.012978	0.053827	0.011506	0.012837	0.015354	0.063289	0.027702	0.034198	0.025723	0.015413	0.015619	0.015797			0.586375	0.748233	0.128034	0.033017	0.594672	0.055537	0.536884	0.022478	0.007006
	0.002298	0.01234	0.004101	0.00583	0.002105	0.006664	0.034766	0.010587	0.023302	0.004149	0.010006	0.002445	0.010238	0.01977	0.005555	0.002156	0.002844	0.002704			0.028482	0.015434	0.100359	0.021874	0.01552	0.011351	0.007419	0.054887	0.012689	0.015842	0.006642	0.051312	0.015013	0.022881	0.029081	0.025657	0.016923	0.015761			0.191394	0.295458	0.000204	0.024654	0.577247	0.006603	0.053479	0.001119	0.064158
	0.012759	0.003088	0.004387	0.020124	0.002794	0.005188	0.008055	0.004472	0.001622	0.004868	0.018122	0.059107	0.003347	0.001732	0.003152	0.003788	0.00348	0.001597			0.014429	0.013498	0.024619	0.01815	0.019946	0.134503	0.016312	0.016399	0.012891	0.018699	0.015175	0.048331	0.01738	0.017255	0.011002	0.008263	0.010191	0.013173			0.127243	0.000533	0.0215	0.100255	0.477042	0.002148	0.635801	0.601616	0.008771
	0.004506	0.003315	0.002811	0.003599	0.014156	0.003537	0.01099	0.004472	0.00124	0.003016	0.011603	0.014182		0.003541	0.01123	0.002246	0.008316	0.006158			0.02453	0.027188	0.011772	0.028505	0.030286	0.017207	0.022282	0.015856	0.016594	0.014172	0.018533	0.024239	0.01611	0.017095	0.014865	0.006793	0.010562	0.014307			0.000917	0.00297	0.40545	0.072373	0.136094	0.4057	0.235447	0.507063	0.605774
	0.007277	0.022686	0.003019	0.003514	0.005308	0.002076	0.015944	0.004472	0.000705	0.006584	0.003033	0.046149		0.00558	0.002466	0.002943	0.017967	0.003121			0.016209	0.0162	0.015355	0.020748	0.029814	0.021231	0.016203	0.015524	0.016167	0.009824	0.021765	0.005128	0.016556	0.010549	0.01893	0.021984	0.015862	0.014929			0.624831	0.074699	0.501447	0.011004	0.139332	0.072755	0.588043	0.522521	0.02317
	0.007171	0.00168	0.001959	0.003135	0.003138	0.003015	0.015341	0.002974	0.001004	0.004214	0.003225	0.008384		0.001653	0.00151	0.010216	0.002167	0.008755			0.015433	0.010246	0.021598	0.015475	0.022379	0.016167	0.014023	0.015524	0.021416	0.041644	0.012627	0.019445		0.015858	0.024595	0.019328	0.015805	0.015831			0.467644	0.070945	0.155098	0.255784	0.001667	0.356828	0.058541	0.522521	0.01626
	0.004281	0.001806	0.007891	0.004759	0.003066	0.003049	0.007063	0.002412	0.00297	0.009194	0.002296	0.002135		0.003074	0.002551	0.001208	0.003552	0.007241			0.015761	0.016629	0.008685	0.030833	0.014086	0.019478	0.0081	0.015524	0.021006	0.01748	0.115815	0.018268		0.015362	0.021855	0.046198	0.016451	0.024078			0.60457	0.630779	0.034378	0.204181	0.653548	0.002564	0.012161	0.52252	0.058268
	0.008772	0.010756	0.010598	0.001191	0.003135	0.002842	0.028719	0.006444	0.000708	0.004536	0.008893	0.002905		0.00735	0.002528	0.003544		0.01959			0.01575	0.027612	0.007943	0.020923	0.023973	0.018371	0.016129	0.007473	0.026452	0.015347	0.021358	0.017754		0.004369	0.015234	0.030777	0.040112	0.009086			0.602938	0.308619	0.010565	0.072976	0.064609	0.030898	0.667002	0.060912	0.148865
	0.010998	0.003001	0.012349	0.002099	0.003112	0.002755	0.005713		0.011097	0.003558	0.008459	0.002101		0.002986	0.004393	0.002243		0.00297			0.015232	0.017747	0.014589	0.020235	0.027209	0.020891	0.01364	0.015149	0.013085	0.025301	0.012412	0.012814		0.007961	0.008472	0.018565	0.016914	0.013108			0.497979	0.126875	0.69305	0.281352	0.042198	0.060731	0.329508	0.885762	0.016505
	0.012864	0.003062	0.003077	0.004294	0.003225	0.003495	0.002604		0.008942	0.003623	0.006099	0.015778		0.003223	0.004147	0.003335		0.003051			0.015868	0.016087	0.018807	0.009003	0.021752	0.030124	0.007237	0.017483	0.02944	0.021123	0.015558	0.013579		0.01767	0.011696	0.015842		0.016445			0.617287	0.620152	0.56171	0.469961	0.063201	0.005583	0.000246	0.478514	0.050698
	0.004993	0.00464	0.006126	0.007998	0.00314	0.0047	0.004471		0.015635	0.007431	0.007877	0.003818		0.003542	0.002957	0.002546		0.004726			0.016052	0.018707	0.025011	0.012435	0.023131	0.013227	0.018853		0.016471	0.01108	0.015516	0.019367		0.040007	0.015243	0.013339		0.068175			0.624038	0.043615	0.216695	0.143042	0.056161	0.017359	0.158916		0.604129
	0.014669	0.004403	0.003229	0.007186	0.003095	0.002158	0.004471		0.013482	0.003148	0.010468	0.003585		0.00203	0.003407	0.003598		0.003833			0.016182	0.022168	0.028172	0.015136	0.018432	0.015284	0.013111		0.016323	0.014119	0.015264	0.016721		0.018979	0.016174	0.016487		0.028565			0.623758	0.049949	0.040183	0.447488	0.093611	0.216336	0.006164		0.602718
	0.003116	0.002414	0.007794	0.009025	0.003159	0.003819	0.003142		0.014768	0.012711	0.004866	0.006559		0.00493	0.014268	0.006143		0.002291			0.015458	0.01545	0.019085	0.022854	0.021481	0.014764	0.015426		0.016696	0.015969	0.015459	0.01512		0.016126	0.013202	0.009716		0.00523			0.516271	0.509699	0.214189	0.274772	0.064814	0.714259	0.494101		0.591177
	0.002206	0.001602	0.003804	0.003094	0.003058	0.002338	0.014624		0.016799	0.009666	0.003654	0.005275		0.015801	0.010916	0.002476		0.003578			0.025917	0.015148	0.018312	0.0159	0.024451	0.008507	0.015426		0.016602	0.01256	0.015697	0.015322		0.011975	0.016036	0.027294		0.006607			0.022318	0.524975	0.092902	0.69182	0.050783	0.014222	0.494101		0.598683
	0.003732	0.002068	0.000782	0.003125	0.022113	0.004427	0.011399		0.020457	0.002558	0.004349	0.005623		0.003194	0.005229	0.002496		0.005111			0.021235	0.015555	0.016184	0.015745	0.02127	0.080048	0.018348		0.016661	0.026735	0.013728	0.017768		0.02559	0.027794	0.026486		0.049251			0.072113	0.228984	0.613542	0.252783	0.066225	0.029309	0.152531		0.594378
	0.006407	0.001583	0.005366	0.012217	0.00351	0.020755			0.009777	0.010556	0.014679	0.008878		0.003778	0.011568	0.006692		0.010996			0.033935	0.008401	0.015772	0.029768	0.027582	0.029773	0.016826		0.01674	0.023367	0.012787	0.012365		0.013734	0.015319	0.016951		0.01589			0.002914	0.359152	0.337624	0.039753	0.047504	0.039296	0.559971		0.586619
	0.002724	0.001482	0.004978	0.005376	0.002877	0.033829			0.002755	0.002774	0.000638	0.003434		0.003161	0.003033	0.00281		0.016903			0.006406	0.015289	0.01166	0.02538	0.019533	0.015301	0.017356		0.016851	0.011849	0.012298	0.018432		0.019794	0.014503	0.022603		0.017511			0.132008	0.36441	0.66345	0.050967	0.006552	0.457963	0.457135		0.571326
	0.003969	0.006908	0.008509	0.002355	0.001434	0.025234			0.002517	0.002527	0.001262	0.00711		0.006546	0.002509	0.00313		0.002029			0.016612	0.011961	0.016021	0.018838	0.015949	0.027371			0.016384	0.016501	0.014653	0.013994		0.023062	0.033695	0.026627		0.031713			0.257661	0.533514	0.507492	0.307642	0.177341	0.005268			0.604416
	0.010569	0.006423	0.009867	0.008417	0.006095	0.003804			0.002928	0.011547	0.001872	0.003142		0.0067	0.029982	0.019109		0.00682			0.135351	0.005577	0.015436	0.020506	0.031846	0.028321			0.01091	0.014243	0.012369	0.036715		0.025868	0.038994	0.037939		0.020926			0.000371	0.199257	0.520344	0.253809	0.037964	0.00053			0.337554
	0.005087	0.042775	0.008674	0.003207	0.003997	0.029873			0.00436	0.002198	0.00436	0.00401		0.001826	0.004684	0.005286		0.003961			0.01544	0.014412	0.015754	0.014397	0.014581	0.025294			0.011947	0.014388	0.001974	0.0252		0.041471	0.015451	0.012293		0.029595			0.411112	0.878179	0.546877	0.607021	0.401437	0.001912			0.529477
	0.001652	0.002574	0.001257	0.004173	0.00475	0.003487			0.002942	0.003684	0.002435	0.013354		0.001723	0.011854	0.006205		0.013918			0.023397	0.038346	0.017105	0.015508	0.019841	0.023569			0.047374	0.018331	0.051343	0.02492		0.014813	0.01371	0.049448		0.016093			0.231636	0.033038	0.489469	0.807427	0.407754	0.190769			0.016932
	0.007594	0.004552	0.001132	0.003241	0.003252	0.00321			0.002928	0.002626	0.008093	0.022545		0.006716	0.005911	0.008713		0.014488			0.0086	0.017084	0.0169	0.008179	0.015487	0.116493			0.041715	0.012182	0.013029	0.015097		0.014049	0.015608	0.020912		0.015773			0.029329	0.512874	0.505512	0.038475	0.445108	0.000133			0.087776
	0.001927	0.003678	0.005373	0.003043	0.005362	0.000858			0.00293	0.003117		0.001383		0.003259	0.005381	0.001887		0.002692			0.004949	0.013	0.01036	0.016162	0.016345	0.020011			0.02088	0.020003	0.014609	0.01601		0.041042	0.022856	0.01897		0.016588			0.034078	0.232181	0.807573	0.448881	0.48063	0.192686			0.016198
	0.004644	0.004134	0.00485	0.006763	0.001828	0.010752			0.002929	0.003167		0.001206		0.003254	0.005154	0.010968		0.001339			0.009532	0.015518	0.004148	0.017736	0.014864	0.010346			0.047374	0.016924	0.018058	0.016966		0.015433	0.01583	0.027795		0.016614			0.011914	0.528423	0.227957	0.107812	0.510228	0.019129			0.016932
	0.002471	0.003788	0.013043	0.00898	0.003055	0.003122			0.003578	0.013989		0.00535		0.001998	0.000922	0.002639		0.004092			0.012627	0.014645	0.013673	0.022069	0.014915	0.026773			0.022941	0.033395		0.007955		0.013941	0.015769	0.016311		0.013185			0.058616	0.490634	0.617713	0.066358	0.685308	0.099117			0.02872
	0.003339	0.001615	0.003158	0.018503	0.00188	0.001481			0.002866	0.016283		0.002581		0.000669	0.000654	0.005021		0.00368			0.011333	0.012661	0.015645	0.017043	0.010132	0.020246			0.021325	0.019841		0.0106		0.013529	0.015959	0.013036		0.020233			0.002449	0.17519	0.541066	0.487295	0.513285	0.038			0.016102
	0.004107	0.010845	0.00445	0.021445	0.003685	0.005519			0.002857	0.002949		0.00354		0.001839	0.002946	0.003505		0.002674			0.012342	0.018379	0.016189	0.015964	0.01365	0.024818			0.025196	0.011191		0.03356		0.020879	0.024598	0.014439		0.022063			0.099075	0.287239	0.568417	0.575132	0.048685	0.176459			0.125064
	0.001547	0.002305		0.003782	0.002742	0.00205			0.003201	0.004706		0.003587		0.002926	0.003471	0.003892		0.002657			0.014336	0.003936	0.01272	0.016861	0.007721	0.013872			0.027631	0.01956		0.01351		0.021886	0.079058	0.018499		0.014956			0.209102	0.117579	0.233208	0.512684	0.120127	0.940005			0.020189
	0.001222	0.004403		0.004639	0.013652	0.004768			0.00327	0.004833		0.004594		0.002962	0.003044	0.005166		0.010767			0.021083	0.014923	0.013764	0.015839	0.011407	0.023498			0.025789	0.034749		0.016056		0.175247	0.03598	0.051102		0.011804			0.16845	0.859549	0.489379	0.83484	0.086952	0.336425			0.00957
	0.002128	0.004051		0.002392	0.003749	0.00748			0.002129	0.005844		0.006691		0.008301	0.003422	0.003811		0.004474			0.00869	0.005359		0.015303	0.020945	0.008923			0.015894	0.016809		0.01386		0.04753	0.016533	0.05868		0.008985			0.070309	0.05543		0.303762	0.034147	0.002087			0.092851
	0.002914	0.002224		0.002687	0.003025	0.005429			0.002704	0.004639		0.002895		0.00542	0.002092	0.003155		0.004193			0.011047	0.015198		0.01545	0.021281	0.016086			0.010452	0.017605		0.016611		0.04259	0.031109	0.084888		0.016034			0.062685	0.417345		0.514669	0.278861	0.481996			0.283036
	0.001708	0.001399		0.001859	0.005316	0.004623			0.00326	0.001806		0.008228		0.002002	0.019288	0.003366		0.011572			0.023958	0.017874		0.01076	0.015488	0.01966			0.0102	0.022379		0.017745		0.015588	0.015726	0.014773		0.015388			0.054404	0.221008		0.227411	0.293436	0.179171			0.488852
	0.002935	0.020292		0.006402	0.005384	0.002423			0.003285	0.002191		0.005002		0.031015	0.004546	0.005853		0.007843			0.011648	0.015904		0.015938	0.022695	0.013331			0.013805	0.015889		0.013842		0.015267	0.011567	0.02287		0.016972			0.272436	0.854514		0.575917	0.068754	0.04292			0.201692
	0.002168	0.001294		0.002711	0.004821	0.003092			0.002914	0.001816		0.004373		0.008122	0.003186	0.005381		0.005717			0.012955	0.013238		0.009261	0.015254	0.015157			0.008976	0.009721		0.024179		0.008685	0.024686	0.015987		0.028806			0.314713	0.671121		0.333333	0.50708	0.561725			0.125692
	0.002024	0.028784		0.005988	0.003174	0.003681			0.003017	0.00322		0.006143		0.005118	0.006893	0.003869		0.006844			0.013177	0.016671		0.015462	0.015263	0.014391			0.013286	0.013279		0.021693		0.014101	0.028861	0.024713		0.017349			0.415485	0.575088		0.629967	0.511689	0.022825			0.37289
	0.002182	0.004117		0.006653	0.003544	0.006019			0.00275	0.004344		0.003036		0.002509	0.016463	0.014609		0.004093			0.014295	0.009923		0.011767	0.0157	0.023236			0.014082	0.011235		0.015153		0.014631	0.017443	0.013125		0.021996			0.260541	0.062621		0.389298	0.543267	0.06829			0.183958
	0.002298	0.014233		0.005382	0.003135	0.003541			0.005589	0.001965		0.003		0.004219	0.002484	0.005935		0.001772			0.01411	0.016549		0.015331	0.022341	0.015125			0.012988	0.013727		0.015568		0.014211	0.015955	0.017526		0.022874			0.356365	0.653137		0.616031	0.065509	0.304666			0.27354
	0.00259	0.022544		0.005945	0.007758	0.002479			0.011767	0.002871		0.001517		0.003549	0.002485	0.003547		0.006295			0.01588	0.014981		0.015407	0.015445	0.013681			0.012925	0.013282		0.012035		0.037806	0.058514	0.029512		0.016473			0.506394	0.440407		0.634696	0.256971	0.666804			0.381773
	0.003292	0.004057		0.006312	0.002833	0.001859			0.015797	0.004533		0.007585		0.006431	0.002646	0.003096		0.00487			0.007138	0.016139		0.017041	0.025527	0.031524			0.017117	0.011549		0.016512		0.016168	0.020681	0.048325		0.010205			0.040846	0.661593		0.445993	0.057008	0.212273			0.128323
	0.002912	0.007241		0.003976	0.003363	0.012205			0.014087	0.002448		0.007984		0.002852	0.002332	0.003476		0.003298			0.0155	0.016522		0.017001	0.015201	0.00839			0.022922	0.013608		0.011232		0.014674	0.030675	0.018301		0.015512			0.585196	0.643745		0.478245	0.068892	0.242107			0.038879
	0.013832	0.014471		0.014499	0.003974	0.002083			0.00417	0.003241		0.015864		0.006524	0.003073	0.003829		0.004099			0.017203	0.015189		0.015463	0.028047	0.012639			0.045122	0.029491		0.029233		0.017288	0.018911	0.025402		0.01519			0.119517	0.423236		0.661002	0.01303	0.602773			0.007893
	0.005599	0.002225		0.002842	0.004201	0.00453			0.004139	0.007723		0.010005		0.003131	0.003011	0.016951		0.002549			0.033242	0.015575		0.016361	0.015375	0.034759			0.026793	0.011404		0.015598		0.0111	0.01407	0.019482		0.011832			0.021576	0.640223		0.337819	0.214471	0.126739			0.047631
	0.001618	0.006045		0.003083	0.01259	0.002745			0.022851	0.003863		0.002997		0.00459	0.004952	0.001884		0.002657			0.016702	0.016949		0.016171	0.011665	0.012466			0.026485	0.018621		0.027091		0.025603	0.0321	0.018811		0.015682			0.571654	0.531935		0.593363	0.229181	0.393172			0.099519
	0.0033	0.00234		0.003084	0.002352	0.002907			0.002375	0.015213		0.010679		0.024054	0.003254	0.032739		0.017873			0.016136	0.024662		0.014917	0.014187	0.013097			0.013494	0.027959		0.022572		0.017498	0.029475	0.010167		0.028692			0.525542	0.17059		0.640726	0.089197	0.866921			0.368361
	0.002362	0.01365		0.000718	0.005882	0.003148			0.003349	0.003917		0.004433		0.007014	0.003029	0.013016		0.007626			0.013605	0.017875		0.014094	0.043406	0.078954			0.015616	0.021336		0.01841		0.018484	0.029751	0.022907		0.011813			0.752177	0.441385		0.508904	0.083414	0.0109			0.02208
	0.002358	0.004653		0.000795	0.015303	0.007972			0.003092	0.018277		0.003304		0.004829	0.002617	0.006389		0.003214			0.015251	0.011233		0.063342	0.012514	0.021829			0.036768	0.034567		0.016781		0.010002	0.01812	0.018103		0.016479			0.119971	0.458898		0.01378	0.139835	0.001632			0.045477
	0.001221	0.005317		0.002145	0.007401	0.004252			0.003767	0.036105		0.009987		0.002363	0.002662	0.004365		0.00868			0.008546	0.017512		0.012374	0.013024	0.01157			0.013534	0.023498		0.015322		0.014462	0.024748	0.015982		0.039872			0.102122	0.669393		0.661264	0.448279	0.289969			0.087342
	0.001068	0.012191		0.000915	0.00887	0.004015			0.003119	0.003578		0.008772		0.014271	0.006837	0.00256		0.008478			0.005138	0.015032		0.01156	0.011122	0.016495			0.020528	0.047139		0.017043		0.024591	0.013703	0.015406		0.016857			0.044174	0.556594		0.64971	0.025007	0.409224			0.062872
	0.001739	0.015311		0.00513	0.002435	0.0045			0.003903	0.002367		0.002792		0.00245	0.001827	0.002849		0.009346			0.005577	0.015116		0.016054	0.02354	0.014293			0.01276	0.040699		0.015657		0.013274	0.013932	0.015151		0.015177			0.357441	0.610997		0.836222	0.027184	0.515774			0.579544
	0.01919	0.003563		0.003187	0.002872	0.00262			0.00333	0.00312		0.002681		0.00176	0.003143	0.008254		0.010917			0.017055	0.015775		0.01401	0.017658	0.017119			0.023113	0.025584		0.015094		0.015969	0.014561	0.076837		0.015625			0.589519	0.695508		0.509872	0.139615	0.339036			0.069669
	0.002405	0.005539		0.002707	0.002399	0.002587			0.003747	0.003135		0.007008		0.005743	0.002881	0.002722		0.002154			0.008362	0.015982		0.015998	0.015481	0.015677			0.009891	0.011276		0.01261		0.018988	0.0166	0.017238		0.015461			0.343658	0.694989		0.522973	0.184163	0.487897			0.084658
	0.00739	0.005331		0.002514	0.002099	0.004417			0.003592	0.001428		0.002757		0.001758	0.003247	0.009836		0.002484			0.013422	0.015439		0.010191	0.026123	0.019816			0.013788	0.019809		0.014072		0.015712	0.013004	0.018142		0.016374			0.001789	0.275227		0.14588	0.017947	0.014118			0.106671
	0.011753	0.003193		0.002079	0.002289	0.00274			0.002975	0.001101		0.002918		0.004777	0.003239	0.001845		0.002069			0.009224	0.015365		0.014475	0.017247	0.012332			0.015727	0.025828		0.009735		0.01278	0.010129	0.01793		0.016974			0.005687	0.555324		0.01745	0.220438	0.038178			0.342631
	0.005673	0.007024		0.003331	0.006798	0.009133			0.025397	0.002789		0.006043		0.002402	0.003184	0.004188					0.017434	0.014607		0.013764	0.02588	0.015221			0.011511	0.008708		0.015075		0.014191	0.018211	0.014972		0.016055			0.31833	0.682739		0.028209	0.027424	0.420774			0.329868
	0.003984	0.00574		0.005381	0.003295	0.004564			0.030156	0.006498		0.005448		0.003122	0.003193	0.003509					0.018131	0.020224		0.040395	0.011945	0.026203			0.023474	0.007927		0.022449		0.015469	0.018052	0.011316		0.018188			0.226421	0.081907		0.012676	0.060634	0.035874			0.019633
	0.002251	0.005584		0.003001	0.00105	0.003631			0.010057	0.010631		0.005946		0.00198	0.006714	0.00379					0.016837	0.014574		0.025115	0.027474	0.015688			0.023722	0.013977		0.015793		0.015322	0.019386	0.015077					0.363684	0.673035		0.05889	0.052828	0.60433			0.007657
	0.003025	0.005028		0.004607	0.005366	0.002428			0.016358	0.006852		0.001464		0.013651	0.006774	0.004156					0.015681	0.017327		0.015717	0.017148	0.015537			0.019797	0.037678		0.022312		0.024951	0.018988	0.059874					0.39424	0.444122		0.53466	0.12092	0.515749			0.000963
	0.003208	0.003048			0.005217	0.003798			0.018597	0.008813		0.012318		0.003393	0.005292	0.000934					0.010733	0.0184		0.028347	0.012524	0.015577			0.014789	0.024563		0.016553		0.012535	0.017145	0.026809					0.074231	0.02926		0.040779	0.731101	0.531663			0.865833
	0.00302	0.002898			0.002773	0.003339			0.01496	0.013293		0.002996		0.003646	0.008763	0.002951					0.021871	0.020924		0.015619	0.015623	0.027145			0.030729	0.027979		0.020563		0.054158	0.016504	0.015734					0.051473	0.019475		0.470174	0.506219	0.17169			0.027768
	0.003039	0.003317			0.003202	0.003915			0.007827	0.010643		0.003736		0.002871	0.002914	0.004365					0.017987	0.01453			0.061715	0.021318			0.011197	0.014346		0.021615		0.009769	0.01614	0.034445					0.113464	0.405278			0.024399	0.250948			0.012645
	0.003261				0.002894	0.004011			0.010952	0.01326		0.001576		0.002925	0.004847	0.004744					0.024076	0.01336			0.051503	0.016467			0.022348	0.01888		0.036682		0.016384	0.016661	0.010945					0.047701	0.048848			0.019053	0.141119			0.01416
	0.003104				0.002469	0.0028			0.003414	0.00631		0.001576		0.00457	0.004306	0.013601					0.02593	0.014154			0.017207	0.014771			0.05315	0.010705		0.016475		0.012639	0.062044	0.019584					0.038217	0.707024			0.104356	0.3209			0.016239
	0.003615				0.002982	0.007436			0.004079	0.027906		0.007865		0.002937	0.00801	0.003229					0.017553				0.043813	0.014214			0.044047	0.033055		0.012866		0.015811	0.019452	0.01581					0.107638				0.020278	0.868331			0.011473
	0.004019				0.002901	0.001779			0.005045	0.00299		0.001731		0.002857	0.003292	0.003763					0.021821				0.015197	0.013578			0.061407	0.031903		0.012875		0.053888	0.011545	0.026165					0.055547				0.056854	0.544266			0.006602
	0.008772				0.002721	0.004042			0.004869	0.003158		0.004189		0.00215	0.002542	0.001707					0.023831				0.037423	0.016527			0.034077	0.049667		0.015286		0.035159	0.015801	0.044586					0.258087				0.031604	0.527872			0.057961
	0.003668				0.002748	0.006848			0.006617	0.003077		0.01851		0.002854	0.002275	0.010038					0.015947				0.067513	0.004979			0.048401	0.032294		0.02012		0.01069	0.017179	0.025553					0.364798				0.010814	0.123027			0.014379
	0.002166				0.002107	0.022858			0.006571	0.002934		0.003069		0.001511	0.00175	0.006529					0.019127				0.137432	0.014947			0.05353	0.015229		0.017388		0.011891	0.030773	0.008391					0.038966				0.00077	0.450144			0.046997
	0.00214				0.00287	0.00742			0.00247	0.007481		0.003294		0.002149	0.001395	0.007579					0.018435				0.012902	0.015848			0.03751	0.01502		0.016521		0.014666	0.015987	0.022985					0.012824				0.479529	0.524014			0.048523
	0.002224				0.003957	0.00881			0.002727	0.01594		0.003807		0.003677	0.003754	0.00432					0.013141				0.013064	0.009479			0.039262	0.03439		0.037062		0.004848	0.010842	0.031869					0.004464				0.610838	0.041004			0.012676
	0.006124				0.001554	0.007679			0.002636	0.002629		0.006979		0.002934	0.002939	0.003168					0.014571				0.015259	0.014081			0.014525	0.023883		0.017182		0.002664	0.015474	0.018342					0.013516				0.507628	0.799336			0.786703
	0.00288				0.003439	0.002344			0.002667	0.002122		0.0065		0.002188	0.003594	0.00406					0.010434				0.017674	0.026345			0.017425	0.022265		0.011407		0.015382	0.012587	0.033195					0.011897				0.262547	0.07561			0.468773
	0.00119				0.002945	0.018148			0.002495	0.005915		0.00173		0.014112	0.002997	0.000444					0.016062				0.014734	0.040666			0.018339	0.008537		0.01623		0.010959	0.012252	0.022502					0.000415				0.29009	0.118892			0.005068
	0.00241				0.004547	0.006226			0.002562	0.00358		0.004815		0.020118	0.002676	0.008653					0.01938				0.016229	0.012846			0.008583	0.012002		0.017667		0.008393	0.016973	0.01495					0.003001				0.155676	0.538897			0.016864
	0.003437				0.000796	0.001956			0.002532	0.003513		0.000827		0.004118	0.002644	0.00319					0.007867				0.025155	0.006812			0.035636	0.022434		0.01157		0.016371	0.015236	0.026554					0.377256				0.05461	0.000829			0.013263
	0.00334				0.001635	0.003049			0.002526	0.00354		0.002881		0.003717	0.015675	0.003331					0.010348				0.015404	0.015605			0.013216	0.019554		0.019805		0.014326	0.016178	0.019533					0.375803				0.412661	0.615065			0.012685
	0.001905				0.001797	0.004635			0.002454	0.003936		0.001703		0.003866	0.002049	0.003129					0.017586				0.054053	0.008699			0.011083	0.036465		0.013658		0.014866	0.007895	0.020886					0.140172				0.073872	0.396407			0.019272
	0.002821				0.002801	0.002754			0.00335	0.003419		0.002883		0.005825	0.002729	0.003586					0.014071				0.024716	0.020936			0.034611	0.01887		0.007755		0.014116	0.054395	0.016536					0.664894				0.181713	0.326085			0.014636
	0.012671				0.002935	0.003471			0.00437	0.003364		0.004005		0.003574	0.003276	0.003463					0.014447				0.013933	0.015587			0.020521	0.027151		0.006688		0.014349	0.020282	0.027007					0.38139				0.019593	0.502638			0.001051
	0.0122				0.002213	0.00787			0.014075	0.002693		0.004292		0.003964	0.002714	0.003463					0.027373				0.035057	0.015819			0.01356	0.01954		0.025749		0.013292	0.021754	0.015079					0.036968				0.028128	0.128233			0.307147
	0.011577				0.001981	0.002235			0.014653	0.003379		0.003341		0.003912	0.001528	0.003317					0.026242				0.05272	0.015422			0.012544	0.012266		0.014481		0.02766	0.01724	0.014331					0.012476				0.015006	0.353747			0.126973
	0.003118				0.002868	0.002223			0.013575	0.002997		0.004594		0.026361	0.014469	0.003233					0.021045				0.061319	0.011369			0.021464	0.016185		0.01594		0.014127	0.017172	0.014331					0.014355				0.030984	0.128363			0.013267
	0.002887				0.003974	0.003181			0.004559	0.002086		0.002036		0.011134	0.003573	0.004113					0.017222				0.050713	0.018179			0.020567	0.014452		0.016884		0.014624	0.043981	0.016185					0.02665				0.059277	0.016752			0.007063
	0.002272				0.001306	0.01254			0.003578	0.004464		0.003409		0.004835	0.004359	0.016626					0.018535				0.073156	0.06373			0.012554	0.012464		0.015508		0.016684	0.016339	0.007334					0.073191				0.006523	0.005627			0.02727
	0.002553				0.003632	0.004274			0.00338	0.001293		0.003089		0.004564	0.004914	0.024145					0.020451				0.015346	0.011892			0.018131	0.013358		0.009451		0.015996	0.015451	0.015086					0.039677				0.883347	0.329959			0.118295
	0.021341				0.003864	0.00537			0.003124	0.002836		0.003914		0.005697	0.003877	0.004936					0.014805				0.01208	0.016369			0.013647	0.010222		0.03628		0.015373	0.01545	0.023079					0.031238				0.736104	0.608186			0.502557
	0.00253				0.002591	0.002853			0.006305	0.002179		0.00392		0.00431	0.021048	0.005655					0.009538				0.018637	0.056286			0.02875	0.024958		0.029175		0.018435	0.015523	0.011296					0.010743				0.745228	0.057565			0.084395
	0.002912				0.002986	0.002948			0.015015	0.003697		0.009577		0.0048	0.002665	0.002761					0.016703				0.014129	0.012479			0.015914	0.028593		0.045184		0.016782	0.015389	0.015267					0.864267				0.338231	0.549481			0.072301
	0.003712				0.002199	0.009425			0.009348	0.003623		0.003168		0.009039	0.001262	0.005553					0.00714				0.017674	0.019263			0.038787	0.016072		0.016817		0.015542	0.014228	0.01653					0.158919				0.114211	0.353225			0.049109
	0.003312				0.002485	0.004275			0.012544	0.013221		0.001785		0.003842	0.001768	0.004275					0.013197				0.01012	0.014276			0.054973	0.015615		0.01701		0.011488	0.053875	0.012232					0.064022				0.092703	0.839553			0.004349
	0.003286				0.002534	0.003878			0.014246	0.003057		0.001643		0.008077	0.012743	0.001597					0.016641				0.012664	0.014726			0.025021	0.014731		0.020859		0.015643	0.039966	0.014912					0.099613				0.048942	0.773257			0.015757
	0.002935				0.002772	0.005827			0.002417	0.003078		0.006437		0.019589	0.011463	0.015446					0.013044				0.01199	0.017616			0.031407	0.021044		0.009902		0.01538	0.021193	0.015195					0.313621				0.06088	0.323006			0.007463
	0.003998				0.004375	0.00213			0.002923	0.003031		0.0054		0.003438	0.004423	0.007465					0.012852				0.016469	0.015488			0.025508	0.033		0.010732		0.022673	0.016169	0.00945					0.30922				0.10364	0.348172			0.005657
	0.005241				0.001611	0.01638			0.006079	0.005571		0.005641		0.019153	0.001932	0.003376					0.017873				0.013526	0.017689			0.029733	0.029156		0.016221		0.016313	0.016081	0.016037					0.035214				0.054415	0.011229			0.030761
	0.005463				0.003427	0.018095			0.00272	0.012954		0.006748		0.004249	0.005848	0.005035					0.015122				0.018708	0.013086			0.047329	0.039525		0.01635		0.015613	0.029095	0.015147					0.441053				0.146699	0.455747			0.018161
	0.002441				0.01488	0.002998			0.002095	0.009777		0.003271		0.00935	0.00423	0.002949					0.015094				0.010284	0.011756			0.031298	0.032334		0.015672		0.016445	0.050807	0.016316					0.659765				0.737133	0.000937			0.02811
	0.003499				0.004088	0.005296			0.001355	0.008331		0.002804		0.010033	0.00223	0.002647					0.028517				0.019818	0.075963			0.007485	0.025543		0.015342		0.015554	0.046136	0.014862					0.024654				0.130973	0.019071			0.054272
	0.003746				0.002767	0.005279			0.001259	0.004576		0.003029		0.011645	0.001549	0.00255					0.022694				0.016361	0.030079			0.009928	0.0255		0.017421		0.016083	0.041868	0.04058					0.006776				0.667128	0.031661			0.053131
	0.004879				0.002819	0.005161			0.001084	0.011751		0.011691		0.008499	0.001296	0.003598					0.019195				0.015413	0.018255			0.011865	0.020302		0.008441		0.015764	0.047623	0.007648					0.198577				0.460886	0.371794			0.100506
	0.002859				0.00353	0.035365			0.006709	0.007745		0.005146		0.007117	0.001627	0.004858					0.03439				0.025725	0.016904			0.009472	0.021771		0.028312		0.016139	0.006128	0.008874					0.001547				0.008334	0.458686			0.181289
	0.002879				0.003858	0.002242			0.004768	0.00525		0.001816		0.004358	0.002317	0.004239					0.025088				0.029405	0.016084			0.009821	0.019991		0.016622		0.015885	0.011992	0.007705					0.374866				0.012235	0.510393			0.180537
	0.003424				0.002923	0.004603			0.004065	0.009145		0.002758		0.007046	0.003156	0.003666					0.043262				0.045715	0.022473			0.006526	0.018514		0.01359		0.015749	0.007834	0.015801					0.054556				0.045315	0.082169			0.040349
	0.003506				0.001282	0.00303			0.00359	0.008714		0.018953		0.012918	0.002955	0.00419					0.057553				0.02958	0.007953			0.011164	0.018206		0.014078		0.015367	0.039876	0.018639					0.038676				0.113717	0.220188			0.041902
	0.002833				0.009914	0.002861			0.003428	0.003335		0.01012		0.021749	0.003623	0.004835					0.016402				0.060796	0.015566			0.015167	0.022094		0.012097		0.015683	0.022403	0.01456					0.145758				0.011985	0.472194			0.440066
	0.003402				0.003684	0.005101			0.001901	0.004372		0.007218		0.002866	0.018801	0.004266					0.012847				0.008386	0.046691			0.015247	0.0164		0.017078		0.016172	0.015053	0.016576					0.055685				0.542345	0.02094			0.268263
	0.004625				0.00954	0.003844			0.001999	0.003188		0.003642		0.009153	0.003235	0.002723					0.009148				0.024629	0.115904			0.01571	0.016603		0.017367		0.016959	0.013919	0.013956					0.038769				0.0418	0.00166			0.184982
	0.003209				0.004876	0.004151			0.002937	0.003243		0.003503		0.009908	0.003788	0.004196					0.014273				0.015335	0.01547			0.010419	0.015453		0.015792		0.016061	0.015892	0.023204					0.188094				0.313674	0.55901			0.003711
	0.000778				0.001443	0.002552			0.002134	0.003616		0.007857		0.003864	0.008591	0.008578					0.015605				0.026598	0.015433			0.01951	0.020272		0.015502		0.015896	0.014244	0.014295					0.43754				0.262061	0.316474			0.042473
	0.001581				0.003199	0.016078			0.003037	0.00236		0.00872		0.002497	0.003345	0.003806					0.017973				0.013982	0.035603			0.017191	0.01825		0.014484		0.015961	0.020154	0.015189					0.096672				0.46915	0.094404			0.072996
	0.00076				0.003259	0.003588			0.007321	0.001724		0.004203		0.002759	0.002929	0.003119					0.013318				0.061623	0.015916			0.009128	0.015464		0.015622		0.010308	0.032138	0.018506					0.030794				0.119712	0.318098			0.014992
	0.014484				0.003482	0.003503			0.003572	0.007129		0.003389		0.00446	0.003418	0.00314					0.010474				0.012613	0.01581			0.022399	0.013634		0.016458		0.01335	0.018462	0.079842					0.612684				0.035094	0.734745			0.033738
	0.016136				0.003302	0.001679			0.002499	0.019316		0.004914		0.00595	0.009589	0.003797					0.028498				0.017786	0.015299			0.013399	0.012298		0.015402		0.014894	0.016699	0.067253					0.079914				0.106866	0.38599			0.616454
	0.031668				0.003839	0.004645			0.003148	0.000458		0.012748		0.004613	0.014503	0.003829					0.021793				0.015715	0.017006			0.009934	0.019593		0.022472		0.016282	0.02546	0.053827					0.022169				0.202568	0.146063			0.190809
	0.001077				0.003273	0.002254			0.011628	0.003786		0.001207		0.003159	0.006598	0.010166					0.027659				0.017048	0.03318			0.01572	0.013526		0.015136		0.023428	0.01587	0.051596					0.020132				0.123661	0.054119			0.092151
	0.000948				0.003792	0.004712			0.010893	0.006882		0.002111		0.005682	0.005681	0.005025					0.020734				0.028412	0.015603			0.016731	0.011714		0.018803		0.021873	0.020035	0.056628					0.000833				0.083954	0.417012			0.164864
	0.001231				0.00317	0.002565			0.009108	0.006761		0.005916		0.015208	0.002939	0.004105					0.00629				0.012862	0.004993			0.017972	0.014763		0.009363		0.013945	0.022239	0.015614					0.1763				0.477372	0.010964			0.097641
	0.001284				0.003893	0.002094			0.003169	0.004467		0.023488		0.004077	0.003982	0.00556					0.012337				0.014398	0.031254			0.017569	0.018055		0.013544		0.033128	0.034673	0.014756					0.14618				0.470312	0.035488			0.072145
	0.000713				0.001674	0.002223			0.001946	0.006988		0.006092		0.00538	0.003036	0.007243					0.014244				0.018998	0.043573			0.038685	0.015759		0.018		0.016284	0.012206	0.015067					0.247999				0.086933	0.027289			0.15491
	0.002776				0.003007	0.002206			0.001001	0.003203		0.005355		0.001737	0.003002	0.003889					0.012238				0.026852	0.013883			0.020074	0.018263		0.019756		0.014367	0.01528	0.037914					0.339406				0.014995	0.570232			0.019121
	0.002733				0.002469	0.003216			0.001038	0.003167		0.004748		0.008044	0.002367	0.003823					0.021523				0.014984	0.011948			0.013894	0.021092		0.021757		0.030981	0.034138	0.013742					0.154239				0.159425	0.126626			0.124817
	0.002693				0.00162	0.004281			0.001497	0.003075		0.007273		0.007853	0.002543	0.00199					0.052985				0.02163	0.013847			0.014417	0.020156		0.015197		0.012573	0.042804	0.014931					0.007547				0.187178	0.096997			0.055904
	0.0085				0.001831	0.003435			0.000978	0.009998		0.025035		0.007943	0.002858	0.004409					0.055891				0.012024	0.012528			0.015988	0.02254		0.015287		0.015563	0.007176	0.015234					0.006271				0.509709	0.286772			0.052036
	0.002326				0.013714	0.002107			0.010078	0.004478		0.005481		0.002326	0.001794	0.003492					0.0586				0.013813	0.013234			0.009061	0.026551		0.041267		0.015544	0.0091	0.00735					0.005268				0.258255	0.253091			0.012272
	0.003458				0.002325	0.002438			0.007341	0.003026		0.005325		0.004676	0.018495	0.001945					0.013971				0.025756	0.016258			0.017372	0.025021		0.061462		0.01695	0.005447	0.015333					0.05332				0.100124	0.174284			0.026583
	0.003286				0.007731	0.002201			0.009653	0.013041		0.020453		0.003161	0.005275	0.004426					0.021151				0.018274	0.027264			0.01538	0.030666		0.01567		0.007828	0.022187	0.013108					0.039527				0.017106	0.006623			0.911663
	0.002296				0.01066	0.004563			0.001873	0.001822		0.01854		0.003291	0.002694	0.00135					0.014173				0.027188	0.024626			0.016646	0.026751		0.041598		0.006622	0.018648	0.009729					0.65704				0.108241	0.244783			0.113606
	0.003531				0.011992	0.004004			0.0092	0.001935		0.027824		0.005939	0.002428	0.003849					0.01377				0.011255	0.025698			0.014764	0.013781		0.039105		0.012505	0.039245	0.015951					0.322895				0.033914	0.096348			0.380311
	0.003182				0.003304	0.022894			0.006732	0.003338		0.038954		0.004081	0.006688	0.010641					0.027488				0.024304	0.01612			0.010435	0.028995		0.016524		0.017206	0.015324	0.013786					0.016127				0.027313	0.385924			0.580811
	0.008842				0.00397	0.001417			0.0028	0.004228		0.026171		0.008905	0.011969	0.002647					0.013812				0.028099	0.015797			0.015285	0.012774		0.016789		0.016787	0.014568	0.032772					0.410342				0.150991	0.382193			0.714081
	0.003202				0.003008	0.001426			0.005845	0.005864		0.008158		0.010075	0.003258	0.010136					0.01131				0.017061	0.024879			0.015292	0.012851		0.016963		0.019121	0.015898	0.017382					0.309974				0.123682	0.2367			0.116841
	0.002699				0.012984	0.002056			0.003674	0.006572		0.003114		0.004398	0.002682	0.006938					0.010069				0.027858	0.009464			0.011142	0.011091		0.016751		0.027805	0.020382	0.010453					0.003273				0.142315	0.153575			0.078626
	0.002204				0.003888	0.008134			0.009169	0.003496		0.003492		0.0025	0.002669	0.004739					0.011026				0.01235	0.009464			0.014755	0.013019		0.015842		0.018698	0.017692	0.015782					0.180204				0.292026	0.124446			0.557578
	0.000798				0.002152	0.014302			0.006932	0.01837		0.001642		0.003518	0.00234	0.004906					0.024936				0.016137	0.012366			0.014151	0.028403		0.035219		0.015128	0.02028	0.016085					0.375902				0.627525	0.003013			0.364932
	0.004587				0.001962	0.001913			0.006679	0.005544		0.004844		0.003308	0.002382	0.022129					0.019652				0.015271	0.012328			0.017731	0.017619		0.015544		0.055773	0.014938	0.015752					0.475297				0.327397	0.004365			0.437792
	0.029851				0.010333	0.002047			0.003258	0.006846		0.014021		0.004031	0.002413	0.003704					0.009512				0.007237	0.017411			0.02008	0.047192		0.042318		0.015839	0.022017	0.009258					0.4404				0.188102	0.516793			0.330187
	0.002125				0.006617	0.008091			0.008735	0.016627		0.003326		0.004055	0.001538	0.007889					0.015473				0.019264	0.02541			0.036634	0.020541		0.016212		0.012062	0.016831	0.015539					0.396099				0.553073	0.119732			0.175406
	0.003357				0.004974	0.001948			0.002296	0.018764		0.000818		0.012178	0.013044	0.02172					0.004336				0.030639	0.015289			0.017625	0.031525		0.052667		0.033526	0.02032	0.012865					9.3e-07				0.161436	0.581994			0.430483
	0.004177				0.005652	0.004273			0.00225	0.014878		0.001462		0.003377	0.001606	0.005691					0.021541				0.02656	0.015759			0.036313	0.029126		0.017151		0.021115	0.041798	0.013383					0.007439				0.041145	0.656923			0.074428
	0.00174				0.003332	0.007016			0.002094	0.011646		0.000701		0.001481	0.001515	0.001712					0.030991				0.026519	0.039457			0.060891	0.052656		0.003278		0.027968	0.014166	0.017947					0.047383				0.11454	0.227099			0.044266
	0.005241				0.002717	0.004872			0.002302	0.005663				0.001982	0.002859	0.010182					0.015559				0.016367	0.015359			0.02169	0.042115		0.004583		0.028397	0.012635	0.017894					0.421894				0.622339	0.300426			0.044312
	0.00933				0.002961	0.007191			0.002508	0.002943				0.002439	0.024345	0.003416					0.01529				0.01932	0.015439			0.027726	0.078983		0.008339		0.001699	0.014206	0.011491					0.001574				0.25093	0.495502			0.014389
	0.010641				0.002147	0.007918			0.002684	0.005885				0.002545	0.002678	0.004702					0.014368				0.013623	0.015413			0.021745	0.026733				0.013038	0.028135	0.020981					0.784451				0.098362	0.621267			0.050953
	0.037189				0.002194	0.003357			0.005468	0.003225				0.01078	0.003689	0.003371					0.0172				0.01046	0.01583			0.009687	0.013211				0.018826	0.008371	0.016342					0.417115				0.094388	0.545525			0.177854
	0.003271				0.001244	0.002487			0.00343	0.002629				0.02238	0.002867	0.00389					0.0206				0.009709	0.015734			0.010158	0.004947				0.010022	0.013252	0.015861					0.42845				0.003	0.565978			0.120081
	0.002295				0.002975	0.007628			0.003007	0.003408				0.003213	0.006184	0.014529					0.018556				0.018964	0.016254			0.034785	0.017535				0.043498	0.017135	0.016566					0.004322				0.001488	0.155118			0.135493
	0.003584				0.002932	0.000452			0.004916	0.002246				0.00374	0.006778	0.003172					0.014365				0.023236	0.013504			0.022982	0.023729				0.016659	0.033543	0.015788					0.304428				0.309607	0.707664			0.102154
	0.005109				0.002552	0.001489			0.006315	0.002253				0.014764	0.002922	0.003172					0.012749				0.021212	0.018569			0.016528	0.020382				0.014754	0.074488	0.02728					0.828753				0.261533	0.195659			0.050739
	0.012109				0.003	0.004298			0.001751	0.000447				0.009834	0.003109	0.001238					0.015688				0.013877	0.009096			0.016222	0.013628				0.013808	0.020188	0.023398					0.197303				0.07402	0.760992			0.482988
	0.003915				0.003055	0.009607			0.002015	0.000614				0.00314	0.003203	0.001353					0.015334				0.014345	0.001844			0.016487	0.021283				0.015699	0.007062	0.023398					0.563077				0.095324	0.00697			0.532446
	0.014304				0.0031	0.003468			0.002824	0.001973				0.00345	0.00186	0.002786					0.020745				0.015429	0.015162			0.023046	0.014056				0.015479	0.011833	0.012522					0.026592				0.044275	0.487612			0.048967
	0.006374				0.006072	0.002694			0.003669	0.006438				0.001472	0.002551	0.001238					0.011668				0.030505	0.035654			0.014418	0.007693				0.013705	0.010176	0.016037					0.331804				0.040185	0.147725			0.034961
	0.007052				0.006932	0.000936			0.0051	0.003407				0.003554	0.006347	0.001233					0.016181				0.022359	0.01683			0.033749	0.013023				0.015899	0.016352	0.021801					0.649423				0.058445	0.259179			0.012636
	0.006247				0.008134	0.002512			0.003329	0.002983				0.002603	0.003608	0.003086					0.015625				0.01293	0.01368			0.036757	0.045769				0.010148	0.015463	0.012522					0.592326				0.070601	0.011412			0.086868
	0.004474				0.008987	0.007249			0.027381	0.007684				0.000235	0.005914	0.007411					0.015699				0.028307	0.080017			0.028968	0.051168				0.019271	0.02449	0.012443					0.607019				0.017248	0.032788			0.150555
	0.013132				0.009326	0.008126			0.013851	0.011268				0.00566	0.005745	0.003621					0.01561				0.018569	0.006227			0.016704	0.041089				0.014337	0.013	0.033039					0.588753				0.015277	0.031448			0.136615
	0.001844				0.003084	0.002265			0.008624	0.008848				0.003816	0.004473	0.003865					0.015388				0.016252	0.018593			0.031011	0.018263				0.007497	0.013461	0.041997					0.469151				0.026362	0.281993			0.006032
	0.004482				0.003137	0.028755			0.002608	0.001543				0.005073	0.004569	0.004753					0.016199				0.04697	0.015017			0.030794	0.018554				0.00659	0.014311	0.015447					0.631099				0.07692	0.797213			0.033402
	0.008004				0.002607	0.003155			0.016682	0.001859				0.00341	0.003955	0.002945					0.047237				0.034114	0.012596			0.015345	0.023494				0.013689	0.016451	0.011437					0.020425				0.03266	0.481857			0.848035
	0.003768				0.009823	0.002568			0.002254	0.008222				0.003346	0.008786	0.003212					0.015283				0.011083	0.003986			0.01509	0.022251				0.019246	0.016459	0.019056					0.394614				0.148978	0.000256			0.381689
	0.003922				0.007157	0.001831			0.002266	0.007054				0.003257	0.002871	0.001284					0.015327				0.009112	0.020474			0.041904	0.024615				0.015847	0.016428	0.038846					0.677947				0.372624	0.067976			0.023816
	0.004257				0.002643	0.00411			0.002146	0.004907				0.002928	0.002603	0.003684					0.015361				0.017386	0.016173			0.008877	0.022534				0.016371	0.016753	0.027597					0.319456				0.264123	0.052942			0.161671
	0.002868				0.003608	0.004095			0.003628	0.023231				0.007444	0.003822	0.002776					0.015347				0.015748	0.03399			0.019108	0.022381				0.022907	0.012694	0.005731					0.370006				0.606759	0.031216			0.226504
	0.008532				0.002004	0.005144			0.00223	0.003494				0.001473	0.004353	0.002675					0.015025				0.00968	0.015337			0.010735	0.018091				0.018259	0.007155	0.017367					0.569171				0.278181	0.454502			0.193444
	0.002314				0.000891	0.003097			0.002441	0.004211				0.002736	0.001411	0.002358					0.012364				0.010563	0.017307			0.012391	0.036364				0.009537	0.035364	0.005692					0.411424				0.014497	0.380285			0.126452
	0.005155				0.001524	0.004364			0.002889	0.003262				0.010184	0.003717	0.004243					0.023407				0.004248	0.015228			0.013111	0.014346				0.009813	0.039483	0.011462					0.256135				0.123432	0.57381			0.142099
	0.002126				0.001902	0.002668			0.002566	0.004264				0.004331	0.002825	0.002722					0.012729				0.026574	0.017935			0.011765	0.018046				0.045293	0.01953	0.045336					0.01118				0.091388	0.058616			0.188317
	0.006629				0.002764	0.009133			0.003034	0.002324				0.012808	0.002906	0.002834					0.015644				0.021411	0.015082			0.017035	0.013047				0.02822	0.042484	0.015381					0.530286				0.062422	0.75326			0.147353
	0.004953				0.002457	0.002701			0.002669	0.021195				0.001801	0.002986	0.001726					0.012708				0.0175	0.039971			0.011698	0.014944				0.019815	0.034355	0.098533					0.5395				0.060889	0.001674			0.074617
	0.019112				0.005061	0.016515			0.003096	0.008195				0.005446	0.002859	0.002813					0.016208				0.011489	0.017875			0.009249	0.009876				0.016157	0.01926	0.02606					0.529503				0.277564	0.354687			0.044026
	0.004944				0.004021	0.002875			0.004446	0.007174				0.003102	0.003258	0.006534					0.015198				0.007748	0.013382			0.018417	0.015369				0.011647	0.015124	0.008889					0.388485				0.005294	0.09241			0.042026
	0.00888				0.002321	0.024633			0.002434	0.003196				0.002882	0.001964	0.003085					0.016474				0.015581	0.043744			0.014174	0.017112				0.015551	0.024901	0.035108					0.580367				0.576699	0.083195			0.199036
	0.005456				0.004793	0.001996			0.001959	0.003886				0.005018	0.007106	0.002959					0.015271				0.015444	0.01028			0.022151	0.01595				0.024863	0.025307	0.01824					0.442948				0.435837	0.178433			0.219169
	0.00453				0.011421	0.03407			0.004079	0.005019				0.007089	0.00301	0.0036					0.015708				0.02222	0.030419			0.008335	0.014591				0.015438	0.020441	0.029831					0.567803				0.099956	0.088533			0.043254
	0.00207				0.003271	0.001694			0.002932	0.006651				0.013879	0.004102	0.002318					0.015336				0.02286	0.006327			0.013129	0.019105				0.015075	0.016771	0.062969					0.483416				0.166979	0.05741			0.192642
	0.035664				0.004416	0.003532			0.002995	0.004136				0.002666	0.002857	0.006715					0.015456				0.036975	0.064757			0.01572	0.011263				0.043885	0.047979	0.015498					0.460825				0.019905	0.000284			0.077425
	0.012121				0.014008	0.00797			0.001088	0.006166				0.003793	0.002736	0.004376					0.0141				0.02977	0.051159			0.019799	0.013367				0.042148	0.023147	0.031027					0.002999				0.084379	0.037364			0.076535
	0.010444				0.004076	0.004335			0.002141	0.004958				0.013356	0.002357	0.006087					0.019982				0.013408	0.014535			0.013097	0.018028				0.029395	0.026968	0.016666					0.140883				0.929384	0.648661			0.158288
	0.006985				0.004194	0.004406			0.003221	0.003241				0.004796	0.004512	0.002453					0.017093				0.034624	0.013007			0.057545	0.022634				0.039699	0.013907	0.015115					0.417582				0.134189	0.013945			0.049619
	0.005575				0.003227	0.002018			0.002821	0.003315				0.003649	0.014608	0.013041					0.018327				0.017474	0.013891			0.009745	0.014368				0.016925	0.006451	0.026259					0.304143				0.306829	0.115526			0.035194
	0.003686				0.002984	0.013448			0.028971	0.005817				0.004448	0.008052	0.002995					0.015819				0.042433	0.017145			0.02162	0.018708				0.016499	0.019941	0.016119					0.594222				0.082344	0.09287			0.228135
	0.005381				0.002425	0.003562			0.002392	0.010681				0.002119	0.039509	0.004085					0.018184				0.031191	0.010277			0.037308	0.018294				0.017639	0.015983	0.016102					0.09195				0.087201	0.038415			0.00993
	0.001083				0.003103	0.001356			0.003004	0.013957				0.004928	0.002833	0.0019					0.016186				0.009904	0.057978			0.03539	0.022974				0.028234	0.015465	0.023706					0.549209				0.030224	0.085606			0.00812
	0.002865				0.003621	0.007364			0.003059	0.013024				0.00036	0.006544	0.001849					0.020567				0.012222	0.021029			0.009739	0.02712				0.010394	0.016784	0.020326					0.12894				0.691983	0.100309			0.201643
	0.019549				0.003125	0.024129			0.002992	0.009971				0.001836	0.007619	0.010664					0.019316				0.015178	0.04525			0.030768	0.011164				0.026103	0.023084	0.009					0.568616				0.12045	0.021212			0.04116
	0.005985				0.002608	0.005523			0.002968	0.014889				0.006108	0.045721	0.003021					0.047355				0.013742	0.015931			0.024815	0.016675				0.013948	0.015391	0.014582					0.077542				0.129541	0.624491			0.05598
	0.012864				0.004594	0.006316			0.002977	0.008934				0.018229	0.003377	0.011311					0.025693				0.016759	0.063602			0.03275	0.034094				0.010066	0.014562	0.044236					0.002303				0.072075	0.030866			0.037704
	0.005023				0.00236	0.013684			0.002987	0.016937				0.002503	0.010173	0.011311					0.016824				0.006003	0.016425			0.037776	0.01149				0.031108	0.006724	0.032281					0.576482				0.094632	0.495213			0.030699
	0.006129				0.002995	0.001203			0.015365	0.004089				0.003137	0.003484	0.003479					0.015279				0.009718	0.01606			0.035638	0.033563				0.01557	0.008601	0.019327					0.870474				0.096792	0.013695			0.033426
	0.017776				0.00644	0.003072			0.010912	0.01008					0.004208	0.006836					0.01696				0.007255	0.006169			0.033676	0.023785				0.018107	0.014787	0.019327					0.417111				0.062048	0.001166			0.036247
	0.012212				0.003634	0.002168			0.010903	0.013583					0.003719	0.004673					0.017553				0.051181	0.005479			0.011882	0.013414				0.023258	0.013768	0.015174					0.39045				0.016802	0.000528			0.005752
	0.019425				0.005737	0.00108			0.019057	0.013037					0.004728	0.003831					0.016491				0.015241	0.029497			0.013372	0.017066					0.016057	0.022221					0.608718				0.753691	0.04219			0.017496
	0.015438				0.001961	0.003552			0.003167	0.001702					0.003788	0.005973					0.016071				0.014264	0.011932			0.019313	0.015974					0.018157	0.0147					0.593836				0.655433	0.570614			0.012781
	0.011166				0.003104	0.015362			0.011653	0.001098					0.003902	0.0118					0.016456				0.015506	0.012083			0.017197	0.015458					0.014535	0.020396					0.581905				0.655715	0.556935			0.001381
	0.003971				0.002773	0.0047			0.00502	0.003034					0.005392	0.018375					0.016268				0.035049	0.015457			0.022454	0.013319					0.017367	0.035172					0.59071				0.217459	0.230109			0.115095
	0.004039				0.005945	0.003877			0.003097	0.002964					0.004255	0.00374					0.015995				0.022265	0.009874			0.015913	0.015314					0.014415	0.026428					0.593127				0.088209	0.005845			0.017795
	0.019965				0.00328	0.018231			0.012619	0.002932					0.001173	0.003241					0.0153				0.035064	0.020404			0.042179	0.034652					0.020421	0.046302					0.311752				0.12525	0.352669			0.102184
	0.014264				0.016438	0.017631			0.012543	0.003176					0.00281	0.040709					0.049614				0.030702	0.019346			0.043364	0.01348					0.018764	0.014422					0.067394				0.042216	0.213495			0.026189
	0.00356				0.003296	0.004205			0.012151	0.002991					0.002684	0.01762					0.016329				0.046678	0.038686			0.016147	0.025341					0.006867	0.018672					0.54716				0.04943	0.07205			0.636955
	0.00392				0.017274	0.002906			0.013403	0.008528					0.002711	0.002497					0.016037				0.033091	0.034994			0.016142	0.013626					0.119089	0.016967					0.553594				0.015426	0.089134			0.637011
	0.003203				0.005927	0.003084			0.01546	0.001546					0.006084	0.013166					0.015611				0.019438	0.021225			0.016116	0.01346					0.144705	0.016437					0.220754				0.085214	0.376391			0.637227
	0.004649				0.003992	0.005333			0.017001	0.005959					0.003088	0.004158					0.015302				0.055461	0.02514			0.016198	0.023757					0.139921	0.01273					0.343041				0.024039	0.159627			0.636156
	0.003255				0.00195	0.004479			0.005576	0.005059					0.003061	0.002558					0.020912				0.01501	0.014803			0.016316	0.042071					0.01416	0.020665					0.072921				0.016033	0.453744			0.632617
	0.008671				0.006994	0.007951			0.012952	0.008341					0.004534	0.01096					0.01566				0.017281	0.072164			0.016394	0.02154					0.021347	0.02811					0.488852				0.302511	0.003877			0.629089
	0.008074				0.002541	0.003674			0.002704	0.004254					0.003573	0.002985					0.017496				0.018827	0.016419			0.015511	0.012182					0.022453	0.006479					0.111963				0.22725	0.485128			0.568606
	0.006636				0.003834	0.003339			0.00267	0.00623					0.002456	0.002947					0.015642				0.018337	0.019265			0.016169	0.01377					0.015438	0.022394					0.624772				0.020862	0.018244			0.636663
	0.005322				0.002419	0.003604			0.003016	0.004006					0.002515	0.003182					0.020487				0.027834	0.019721			0.013565	0.015073					0.015665	0.024958					0.370192				0.153714	0.471021			0.356726
	0.002683				0.002755	0.001278			0.005107	0.003968					0.003033	0.007121					0.01842				0.017423	0.016388			0.012315	0.019671					0.012181	0.013631					0.407458				0.011228	0.559495			0.471394
	0.005284				0.003082	0.006717			0.002974	0.003253					0.005235	0.015134					0.016705				0.01155	0.011483			0.014752	0.015632					0.012282	0.014994					0.466497				0.195131	0.254567			0.194564
	0.009152				0.005628	0.00265			0.002742	0.003174					0.001189	0.005387					0.00881				0.009715	0.010422			0.017934	0.010134					0.02091	0.027102					0.302506				0.013485	0.060319			0.120106
	0.004137				0.004468	0.006019			0.005128	0.009048					0.005466	0.004086					0.015016				0.032769	0.032006			0.011443	0.018292					0.016955	0.021687					0.632891				0.030617	0.026992			0.440963
	0.001409				0.004468				0.002303	0.00302					0.003628	0.002886					0.015917				0.037584	0.01252			0.02043	0.02345					0.006377	0.015421					0.641943				0.144206	0.515936			0.151009
	0.004818				0.003344				0.002266	0.023283					0.001121	0.002285					0.020132				0.015368	0.003586			0.039285	0.030094					0.016046	0.015612					0.38346				0.463495	0.005076			0.00488
	0.005599				0.004468				0.002797	0.003233					0.003862	0.002774					0.016324				0.015368				0.024374	0.036128					0.016068	0.019368					0.913598				0.463495				0.018708
	0.004309				0.002439				0.00289	0.00408					0.020584	0.001375					0.016004				0.016621				0.014421	0.030647					0.010242	0.024652					0.715936				0.137177				0.03075
	0.010436				0.002859				0.002773	0.003162					0.02172	0.002636					0.016261				0.015368				0.013496	0.018456					0.015805	0.018865					0.623201				0.463495				0.414255
	0.002238				0.004557				0.003052	0.003118					0.007499	0.003058					0.015625				0.00316				0.044581	0.017327					0.016384	0.016956					0.648224				0.065499				0.019135
	0.00439				0.01302				0.004676	0.003539					0.011397	0.00457					0.022284				0.015748				0.030742	0.019442					0.016428	0.018254					0.231593				0.889991				0.027359
	0.004917				0.001816				0.011669	0.005344					0.013113	0.009748					0.011401				0.016938				0.027658	0.020773					0.023264	0.041614					0.687501				0.447166				0.015474
	0.00922				0.00356				0.015408	0.006585					0.003579	0.004062					0.018451				0.015129				0.016047	0.015566					0.013918	0.031428					0.507809				0.012006				0.066328
	0.005625				0.002987				0.016061	0.007084					0.00389	0.003619					0.019648				0.007255				0.020256	0.039781					0.016768	0.037652					0.476674				0.241833				0.017342
	0.003479				0.003562				0.014806	0.00338					0.003573	0.003777					0.016069				0.021836				0.036553	0.019361					0.011013	0.01489					0.605752				0.269535				0.011879
	0.001429				0.003359				0.016754	0.003095					0.005733	0.002616					0.015354				0.027995				0.022354	0.022251					0.01521	0.02086					0.570733				0.021431				0.008006
	0.006335				0.002917				0.013428	0.006056					0.003888	0.006227					0.015695				0.013147				0.020982	0.013503					0.024067	0.016226					0.186939				0.40895				0.010798
	0.005253				0.003458				0.002905	0.003383					0.00744	0.001252					0.012814				0.01522				0.014573	0.021181					0.036348	0.010752					0.850673				0.157128				0.008616
	0.005662				0.006784				0.012182	0.002947					0.004324	0.002875					0.020753				0.010845				0.029754	0.023243					0.025241	0.028977					0.277544				0.073798				0.014471
	0.005935				0.002758				0.003107	0.001873					0.02045	0.003651					0.015684				0.021564				0.031445	0.016322					0.013802	0.007579					0.50128				0.146678				0.032978
	0.013418				0.002721				0.003029	0.00609					0.003628	0.003192					0.015213				0.050789				0.01721	0.036872					0.039927	0.033319					0.499226				0.069047				0.019456
	0.014083				0.004472				0.003075	0.003065					0.008297	0.002331					0.015653				0.059411				0.024986	0.021613					0.013792	0.015659					0.562404				0.021174				0.053599
	0.007881				0.002909				0.005266	0.001947					0.020649	0.001177					0.016284				0.012705				0.037836	0.012327					0.013728	0.0225					0.61386				0.405986				0.028627
	0.008051				0.001834				0.003122	0.002793					0.00329	0.00129					0.016323				0.026985				0.028767	0.010991					0.014605	0.015028					0.612689				0.268489				0.04331
	0.025488				0.001213				0.003079	0.002088					0.008702	0.001643					0.01586				0.011928				0.023257	0.011178					0.016848	0.009683					0.602374				0.609209				0.544224
	0.003239				0.001669				0.003058	0.006716					0.007043	0.001952					0.015876				0.00867				0.023606	0.021694					0.017227	0.010951					0.604022				0.424037				0.058685
	0.004394				0.00252				0.003008	0.005644					0.01461	0.001604					0.016928				0.012076				0.028298	0.018096					0.015862	0.025302					0.547977				0.645302				0.044379
	0.028785				0.001024				0.010665	0.002095					0.002311	0.001454					0.05033				0.010951				0.031695	0.019816					0.015794	0.008975					0.024124				0.296358				0.037516
	0.005765				0.001173				0.003768	0.003529					0.019656	0.002335					0.022174				0.006451				0.043502	0.017776					0.016703	0.011139					0.216307				0.121059				0.022726
	0.005805				0.002029				0.013241	0.002118					0.003434	0.00254					0.023493				0.008286				0.019857	0.015012					0.014364	0.016454					0.000206				0.474669				0.027624
	0.005699				0.002029				0.014583	0.003114					0.00384	0.002598					0.017118				0.007023				0.015694	0.018824					0.016523	0.004688					0.441342				0.19059				0.142109
	0.004707				0.00313				0.009582	0.002258					0.004437	0.015781					0.015202				0.012767				0.014075	0.017205					0.017906	0.043837					0.655111				0.58321				0.02106
	0.003248				0.00257				0.00936	0.004525					0.002583	0.003976					0.013089				0.012767				0.016992	0.025011					0.015653	0.011762					0.635543				0.58321				0.009899
	0.003078				0.004617				0.022874	0.001347					0.00293	0.0026					0.018529				0.021852				0.014477	0.016872					0.015423	0.024148					0.324478				0.072633				0.057693
	0.0103				0.003919				0.01623	0.002519					0.023671	0.002274					0.015666				0.013231				0.015024	0.015489					0.026594	0.019834					0.398249				0.543952				0.048256
	0.022682				0.00464				0.00655	0.002353					0.011085	0.002726					0.013534				0.015585				0.01541	0.006967					0.025876	0.004277					0.719985				0.498224				0.00571
	0.004104				0.003665				0.013038	0.002632					0.004764	0.002756					0.016055				0.014583				0.024101	0.009531					0.019776	0.020786					0.594425				0.434836				0.005994
	0.013501				0.020612				0.010585	0.015384					0.017004	0.002599					0.01667				0.015594				0.028178	0.008223					0.020998	0.04496					0.569298				0.493733				0.049324
	0.009915				0.002964				0.011181	0.003125					0.014068	0.003037					0.016638				0.015373				0.028828	0.017751					0.035119	0.022472					0.693697				0.207297				0.007691
	0.018353				0.006044				0.012555	0.010407					0.006858	0.003891					0.016017				0.011095				0.017456	0.016467					0.032353	0.019884					0.738083				0.005685				0.031183
	0.014312				0.004084				0.006233	0.001832					0.003424	0.001152					0.015436				0.012125				0.081264	0.021786					0.021142	0.011963					0.78941				0.427679				0.025166
	0.000768				0.002512				0.005422	0.003014					0.004113	0.005369					0.019873				0.024375				0.019795	0.016241					0.01585	0.016731					0.248342				0.234817				0.110884
	0.001006				0.002702				0.002489	0.003167					0.004369	0.004001					0.016421				0.014962				0.020718	0.027638					0.013529	0.005295					0.646386				0.490403				0.166136
	0.008522				0.002959				0.004731	0.002733					0.005575	0.007978					0.012599				0.016635				0.01716	0.007567					0.015086	0.013144					0.84752				0.333832				0.141223
	0.003305				0.002938				0.010589	0.003133					0.012938	0.003718					0.009839				0.013467				0.024866	0.022939					0.01591	0.017052					0.538295				0.153774				0.063773
	0.002283				0.00383				0.002868	0.003088					0.013282	0.004987					0.020318				0.010404				0.016259	0.016494					0.015005	0.019749					0.046513				0.127144				0.452746
	0.002912				0.004039				0.003022	0.003209					0.00431	0.003618					0.016535				0.017001				0.017986	0.027134					0.019302	0.015718					0.329547				0.521919				0.273746
	0.003391				0.010341				0.003092	0.003463					0.006741	0.002949					0.012758				0.013475				0.017822	0.031356					0.014815	0.017922					0.469464				0.043113				0.046763
	0.003229				0.003813				0.013192	0.003177					0.001891	0.004749					0.02652				0.032277				0.039516	0.0195					0.013335	0.016078					0.117287				0.118511				0.024641
	0.002315				0.002913				0.037629	0.003296					0.002308	0.003338					0.016367				0.017922				0.04757	0.015573					0.011494	0.016455					0.162646				0.353747				0.020207
	0.005229				0.00421				0.052028	0.002938					0.002613	0.003172					0.018232				0.030729				0.054265	0.021059					0.011754	0.016012					0.094299				0.084301				0.007933
	0.012375				0.00708				0.041674	0.003276					0.002441	0.021694					0.015208				0.013263				0.018351	0.014518					0.014384	0.009752					0.091689				0.700495				0.000229
	0.003825				0.004301				0.002524	0.00315					0.010617	0.003942					0.015485				0.014503				0.020695	0.019833					0.008664	0.012976					0.587837				0.695743				0.000112
	0.004805				0.00175				0.016756	0.003204					0.014956	0.002507					0.016144				0.016549				0.039645	0.014802					0.021277	0.016881					0.667715				0.680397				0.000357
	0.002124				0.002124				0.002419	0.011349					0.0162	0.00559					0.015311				0.014507				0.024504	0.013725					0.027664	0.015933					0.374335				0.709857				0.011938
	0.007679				0.003208				0.003832	0.013832					0.004149	0.001854					0.024909				0.013645				0.038534	0.020014					0.017197	0.023932					0.475217				0.421019				0.085289
	0.003886				0.004749				0.002843	0.003858					0.003364	0.002302					0.019551				0.029222				0.014581	0.015733					0.018555	0.009881					0.192541				0.436377				0.165737
	0.003567				0.004132				0.003171	0.004889					0.003745	0.001996					0.021573				0.017952				0.014745	0.018783					0.012625	0.010841					0.046612				0.090004				0.158585
	0.008376				0.003027				0.002845	0.007946					0.009488	0.003101					0.015071				0.013971				0.018635	0.018001					0.01619	0.014916					0.375806				0.740674				0.163241
	0.011956				0.00227				0.003949	0.004816					0.007185	0.002679					0.015244				0.016534				0.022383	0.029293					0.015059	0.016792					0.244719				0.375423				0.095576
	0.003094				0.00166				0.002791	0.002482					0.00801	0.005041					0.01929				0.015677				0.018703	0.023584					0.015729	0.021346					0.37823				0.39429				0.259867
	0.019032				0.00319				0.020676	0.001276					0.00323	0.009643					0.016497				0.013086				0.014863	0.02599					0.015506	0.018522					0.590914				0.500346				0.08411
	0.004481				0.003951				0.020183	0.000934					0.002755	0.013531					0.013373				0.01174				0.010035	0.023229					0.01559	0.014618					0.261815				0.593363				0.128562
	0.00286				0.00398				0.002958	0.003108					0.00173	0.002987					0.024847				0.020731				0.016684	0.007663					0.01025	0.028243					0.059367				0.07769				0.006673
	0.003177				0.004621				0.001902	0.003478					0.003291	0.003362					0.022106				0.015665				0.025711	0.012325					0.017728	0.018381					0.211302				0.393548				0.00585
	0.004165				0.004621				0.002061	0.003533					0.001936	0.002097					0.037453				0.015667				0.025086	0.020357					0.007554	0.026343					0.035739				0.401425				0.022277
	0.0048				0.00327				0.002288	0.015569					0.003055	0.002791					0.018769				0.015747				0.012438	0.015972					0.011006	0.018662					0.249226				0.51197				0.523047
	0.0026				0.002398				0.002566	0.004679					0.001254	0.001391					0.014855				0.015747				0.012816	0.015795					0.011975	0.017635					0.508488				0.51197				0.667283
	0.009592				0.004148				0.007124	0.003127					0.007488	0.007351					0.015509				0.017579				0.012998	0.014209					0.037892	0.007741					0.554142				0.108945				0.614987
	0.00321				0.000847				0.004471	0.003219					0.001817	0.002237					0.012251				0.015425				0.013529	0.033592					0.011922	0.013057					0.393199				0.343975				0.23431
	0.003079				0.001595				0.001232	0.006057					0.001884	0.003547					0.016797				0.01414				0.01522	0.027551					0.022148	0.019718					0.11042				0.007638				0.921029
	0.003118				0.002353				0.001766	0.003757					0.006009	0.002774					0.018928				0.016393				0.016103	0.018424					0.022843	0.029654					0.09162				0.133272				0.162224
	0.003041				0.002079				0.002658	0.001702					0.00244	0.001761					0.024712				0.013618				0.020326	0.015627					0.012513	0.013857					0.056726				0.272929				0.071085
	0.003182				0.001323				0.001393	0.001433					0.023535	0.001239					0.022096				0.005327				0.014251	0.015402					0.01534	0.011105					0.067634				0.030708				0.064343
	0.002786				0.001132				0.001763	0.001726					0.005747	0.001842					0.051651				0.008936				0.014786	0.009502					0.01362	0.007215					0.017364				0.216745				0.939506
	0.002791				0.006329				0.001168	0.002374					0.002443	0.002563					0.013805				0.026172				0.016691	0.006602					0.009933	0.013789					0.644403				0.48499				0.09462
	0.009456				0.0016				0.006528	0.004894					0.001619	0.001863					0.013057				0.010807				0.015804	0.006922					0.015282	0.00769					0.578763				0.66235				0.073013
	0.012449				0.023468				0.002431	0.004136					0.003224	0.001376					0.150203				0.030968				0.014773	0.0084					0.021212	0.005401					0.004165				0.035083				0.813434
	0.017809				0.026242				0.003866	0.00409					0.004931	0.001771					0.015845				0.031049				0.017204	0.021651					0.026221	0.006375					0.667867				0.034886				0.346026
	0.003442				0.002859				0.00504	0.008079					0.005181	0.002863					0.016612				0.025043				0.013494	0.018134					0.021594	0.013298					0.588345				0.0037				0.59409
	0.017749				0.029293				0.003599	0.005055					0.004084	0.001506					0.017236				0.020016				0.021982	0.01693					0.015116	0.013215					0.46454				0.001051				0.114006
	0.004074				0.057997				0.003457	0.005141					0.009528	0.00367					0.015002				0.035347				0.007142	0.024514					0.015254	0.019611					0.146317				0.003197				0.075925
	0.007167				0.005424				0.00467	0.004256					0.006301	0.001022					0.016894				0.01664				0.016256	0.02147					0.013246	0.012145					0.510987				0.664571				0.133843
	0.013814				0.003074				0.008283	0.004061					0.000664	0.001848					0.019418				0.017012				0.010025	0.020092					0.014125	0.01388					0.095304				0.597737				0.222046
	0.001134				0.003074				0.011834	0.003142					0.017022	0.002674					0.012287				0.015258				0.014158	0.020848					0.014458	0.028978					0.093852				0.623154				0.086493
	0.013561				0.01174				0.009226	0.0036					0.002922	0.002937					0.015272				0.032472				0.033281	0.014412					0.016748	0.014356					0.02484				0.045373				0.105417
	0.000145				0.00865				0.006312	0.003636					0.003683	0.002395					0.011344				0.032472				0.019085	0.02112					0.01073	0.019132					0.608375				0.045373				0.074299
	0.000152				0.002979				0.00745	0.006462					0.003614	0.002869					0.016309				0.012494				0.021424	0.024711					0.013081	0.026095					0.612174				0.010474				0.116079
	0.002159				0.002635				0.002875	0.009235					0.003652	0.003811					0.055742				0.035838				0.01481	0.019646					0.013202	0.014383					0.047333				0.023245				0.266723
	0.004582				0.001135				0.003631	0.003987					0.001867	0.008212					0.034468				0.013654				0.029292	0.029318					0.01341	0.016833					0.042637				0.070858				0.185152
	0.00077				0.004229				0.008653	0.005353					0.060233	0.002357					0.016047				0.018072				0.012405	0.033363					0.01417	0.027948					0.646621				0.02534				0.325639
	0.003923				0.006013				0.017005	0.004297					0.009036	0.003182					0.017223				0.060425				0.014246	0.01544					0.00995	0.016016					0.244058				0.060838				0.519717
	0.009008				0.023389				0.015196	0.004908					0.005389	0.014985					0.02773				0.046177				0.014524	0.015617					0.036015	0.013195					0.062635				0.125785				0.161474
	0.003976				0.022567				0.003344	0.003671					0.005386	0.001229					0.015374				0.079527				0.03087	0.015481					0.017439	0.016865					0.413874				0.055898				0.00783
	0.020665				0.042988				0.003174	0.004007					0.008922	0.003847					0.018736				0.077323				0.057303	0.015562					0.014846	0.016148					0.242652				0.028984				0.010605
	0.000847				0.003151				0.003797	0.004349					0.005683	0.004656					0.014587				0.089949				0.032889	0.015445					0.017164	0.00373					0.431664				0.019839				0.074968
	0.001942				0.003269				0.003057	0.003469					0.006114	0.003239					0.025681				0.004586				0.026494	0.015443					0.018346	0.023052					0.001599				1.15e-08				0.08694
	0.001886				0.003083				0.003297	0.002986					0.004945	0.003024					0.00169				0.01484				0.035437	0.015488					0.014251	0.02257					0.13691				0.104465				0.118022
	0.006828				0.002905				0.006297	0.002787					0.004643	0.006066					0.012819				0.016769				0.019684	0.015688					0.015353	0.018279					0.581884				0.103532				0.057531
	0.004064				0.002896				0.00303	0.009932					0.002665	0.004621					0.017162				0.021181				0.057528	0.013889					0.016113	0.02213					0.495506				0.076417				0.034456
	0.006478				0.001553				0.004027	0.0067					0.022001	0.004038					0.019034				0.037415				0.018726	0.014431					0.015274	0.015763					0.467263				0.036772				0.085177
	0.007036				0.003085				0.016746	0.003123					0.00409	0.004056					0.015308				0.040368				0.03894	0.033033					0.019143	0.015586					0.316609				0.033488				0.022378
	0.003312				0.009147				0.001352	0.002815					0.00537	0.003955					0.015673				0.04102				0.035876	0.020817					0.016317	0.01551					0.610131				0.096949				0.11984
	0.00476				0.003085				0.002588	0.002929					0.00409	0.004574					0.015733				0.040787				0.03434	0.019094					0.014899	0.015512					0.621275				0.034498				0.090733
	0.004777				0.00168				0.002611	0.004438					0.004437	0.004427					0.018953				0.042736				0.0127	0.012874					0.015063	0.01531					0.085121				0.034493				0.660137
	0.010681				0.004479				0.016796	0.007309					0.002818	0.01171					0.017056				0.040787				0.013473	0.024938					0.014899	0.015595					0.677639				0.034498				0.356793
	0.024701				0.004495				0.007726	0.00536					0.021759	0.003279					0.012689				0.029439				0.012414	0.028657					0.026394	0.022654					0.589897				0.071014				0.072272
	0.003115				0.002957				0.013677	0.009366					0.004247	0.00611					0.015518				0.011034				0.015838	0.010577					0.015107	0.011673					0.792654				0.029343				0.905152
	0.002768				0.003104				0.011846	0.011321					0.009288	0.010451					0.016353				0.012593				0.020349	0.021904					0.019535	0.017367					0.904874				0.050437				0.031873
	0.000702				0.003386				0.001974	0.002468					0.004249	0.006588					0.025051				0.030088				0.012348	0.025796					0.015191	0.016895					0.053367				0.047211				0.00767
	0.014242				0.002838				0.003717	0.010698					0.020072	0.012409					0.020818				0.03301				0.009692	0.034074					0.02061	0.019594					0.013217				0.045011				0.011829
	0.00202				0.002252				0.004002	0.007352					0.006965	0.011604					0.011727				0.022847				0.014229	0.022583					0.015149	0.027792					0.869718				0.130172				0.022597
	0.002858				0.006324				0.003191	0.003464					0.015203	0.004462					0.016435				0.024394				0.013841	0.015425					0.01631	0.033315					0.631332				0.040932				0.808844
	0.003169				0.019684				0.004868	0.007214					0.00332	0.003227					0.01145				0.043305				0.013789	0.020463					0.015298	0.014353					0.29668				0.06574				0.689667
	0.002259				0.006214				0.0037	0.007057					0.005829	0.003268					0.012907				0.031646				0.013179	0.016934					0.017441	0.015347					0.579628				0.08237				0.235648
	0.002541				0.003661				0.003032	0.009402					0.005164	0.007477					0.012255				0.049928				0.014134	0.017962					0.013892	0.0194					0.466492				0.00402				0.87291
	0.002072				0.005139				0.00278	0.002774					0.009891	0.003016					0.037049				0.015835				0.013525	0.012942					0.016135	0.036491					0.116117				0.588968				0.313339
	0.003654				0.003573				0.007658	0.006593					0.040354	0.001453					0.011413				0.014222				0.012791	0.015155					0.016068	0.032148					0.370349				0.261634				0.489979
	0.002458				0.003142				0.002493	0.004886					0.004047	0.005232					0.008611				0.02872				0.012741	0.015269					0.008508	0.021245					0.357583				0.125076				0.68703
	0.002126				0.003825				0.003448	0.003109					0.002951	0.004838					0.00318				0.021791				0.016295	0.024419					0.017011	0.00344					0.107763				0.058145				0.451574
	0.003764				0.009795				0.003938	0.003073					0.003222	0.006544					0.005394				0.018405				0.011695	0.032524					0.015953	0.017236					0.198417				0.02254				0.627994
	0.002901				0.003172				0.003423	0.002003					0.004667	0.0032					0.010776				0.027212				0.014964	0.041504					0.009979	0.016427					0.168002				0.052109				0.183613
	0.006978				0.022473				0.003136	0.003854					0.004277	0.010531					0.015512				0.043661				0.020858	0.057934					0.019727	0.01657					0.098773				0.048857				0.219447
	0.026623				0.019838				0.003589	0.003915					0.003937	0.002978					0.012607				0.021447				0.01585	0.014276					0.040514	0.011959					0.334183				0.07439				0.168183
	0.029179				0.017017				0.004157	0.003358					0.004436	0.006035					0.016851				0.016454				0.01593	0.015236					0.021952	0.016173					0.27336				0.657846				0.057174
	0.023404				0.006156				0.00312	0.003935					0.00124	0.032213					0.016443				0.01635				0.016672	0.01548					0.015008	0.030854					0.7839				0.663709				0.214296
	0.001831				0.004229				0.003484	0.006947					0.00254	0.003025					0.016621				0.016219				0.025411	0.014713					0.015283	0.038509					0.724929				0.669225				0.188689
	0.004977				0.003712				0.003379	0.001594					0.004522	0.003139					0.016893				0.015371				0.01712	0.01661					0.021317	0.105906					0.523814				0.626418				0.063656
	0.002916				0.018944				0.003389	0.001603					0.003	0.003964					0.01191				0.015125				0.013985	0.019963					0.020895	0.016058					0.16841				0.471249				0.210766
	0.007708				0.008965				0.006523	0.003033					0.002015	0.007649					0.021107				0.015111				0.014903	0.016732					0.015512	0.01216					0.265838				0.318248				0.152718
	0.005836				0.001934				0.008768	0.001625					0.003349	0.004229					0.015627				0.016311				0.015155	0.009962					0.063402	0.015737					0.035735				0.665567				0.157331
	0.00161				0.025017				0.002992	0.009842					0.023009	0.003639					0.015756				0.015712				0.026087	0.015689					0.045874	0.015441					0.523055				0.607564				0.042139
	0.015501				0.004365				0.012939	0.010364					0.018319	0.003211					0.015027				0.015527				0.016705	0.010844					0.025351	0.015059					0.582153				0.160656				0.052054
	0.001663				0.003351				0.009308	0.007429					0.008487	0.006247					0.022241				0.016543				0.032869	0.016067					0.007678	0.01548					0.494265				0.588287				0.069177
	0.002012				0.013168				0.012242	0.002708					0.005177	0.012854					0.040243				0.015151				0.018027	0.017234					0.017392	0.021408					0.093771				0.414374				0.042731
	0.002947				0.008715				0.013234	0.002993					0.012596	0.004693					0.027607				0.01663				0.022077	0.015312					0.016399	0.028327					0.031942				0.1348				0.061232
	0.002727				0.004427				0.004597	0.003844					0.004394	0.007119					0.047426				0.016002				0.018895	0.018603					0.012671	0.030423					0.031895				0.617989				0.015161
	0.002363				0.003013				0.003857	0.003749					0.004663	0.003575					0.015438				0.015786				0.021106	0.017155					0.013659	0.01731					0.161427				0.62483				0.01593
	0.002399				0.003013				0.00233	0.006024					0.042528	0.003536					0.011655				0.015301				0.007255	0.018515					0.015385	0.06043					0.520491				0.457963				0.007459
	0.00374				0.002902				0.004342	0.003853					0.004101	0.012158					0.014314				0.027483				0.017048	0.019923					0.014711	0.048903					0.644083				0.053233				0.21916
	0.003264				0.0031				0.003729	0.003835					0.010855	0.003415					0.013698				0.027483				0.013621	0.019806					0.016852	0.025614					0.558096				0.053233				0.007104
	0.003221				0.007788				0.002129	0.00304					0.003777	0.004498					0.014136				0.072348				0.026319	0.015262					0.015042	0.029668					0.515997				0.013594				0.154938
	0.003403				0.003667				0.011484	0.001373					0.003715	0.012511					0.011782				0.033297				0.030905	0.018188					0.011397	0.016132					0.499755				0.042587				0.089424
	0.003452				0.00338				0.020446	0.00174					0.003754	0.003902					0.014726				0.016575				0.016721	0.030695					0.018516	0.019153					0.054182				0.605697				0.146613
	0.003636				0.00112				0.00728	0.003797					0.004183	0.002922					0.040008				0.012057				0.019373	0.026777					0.016856	0.010062					0.069522				0.13029				0.053741
	0.00247				0.008605				0.009141	0.006717					0.002823	0.002912					0.014165				0.015301				0.013079	0.042081					0.017754	0.015771					0.263088				0.500034				0.014198
	0.00506				0.003744				0.004697	0.003921					0.003219	0.002878					0.013667				0.008718				0.019115	0.026258					0.022955	0.042276					0.389405				0.476925				0.263433
	0.002414				0.002498				0.006511	0.005245					0.006509	0.002993					0.028244				0.010294				0.04039	0.010158					0.016475	0.049062					0.006748				0.013058				0.173483
	0.00159				0.003297				0.00374	0.00978					0.009897	0.002813					0.03763				0.015076				0.018903	0.012582					0.01705	0.094592					0.05079				0.316082				0.613748
	0.002257				0.00285				0.005255	0.004021					0.00412	0.002833					0.036352				0.006886				0.040429	0.017591					0.028959	0.01362					0.016418				0.015163				0.159904
	0.002402				0.003183				0.025442	0.002104					0.003198	0.002841					0.029202				0.013575				0.021336	0.007935					0.029643	0.060299					0.000952				0.157421				0.219718
	0.003389				0.003194				0.010539	0.00585					0.008951	0.001773					0.059011				0.021668				0.022894	0.021204					0.026202	0.047314					0.005238				0.025637				0.138317
	0.003499				0.003652				0.005367	0.001527					0.005001	0.014982					0.017288				0.032949				0.014704	0.01046					0.018837	0.043408					0.012204				0.006374				0.008135
	0.004132				0.002765				0.005702	0.001526					0.003252	0.005334					0.014522				0.01801				0.021424	0.015183					0.016396	0.024351					0.21573				0.033944				0.280389
	0.006063				0.002699				0.007252	0.001308					0.004534	0.014444					0.037841				0.010827				0.022798	0.00705					0.015278	0.019534					0.029222				0.102258				0.254995
	0.004367				0.010567				0.01194	0.001249					0.016637	0.010937					0.028298				0.010687				0.023756	0.00684					0.011862	0.018436					0.060249				0.37269				0.246385
	0.003036				0.004318				0.002931	0.001396					0.010235	0.005433					0.021235				0.045854				0.021532	0.013534					0.018946	0.022214					0.352414				0.117531				0.297244
	0.00311				0.005805				0.002931	0.001826					0.002916	0.003757					0.032272				0.012861				0.017654	0.018582					0.016441	0.015606					0.194474				0.122818				0.43233
	0.001402				0.007973				0.002729	0.003063					0.004169	0.005645					0.033513				0.017088				0.032239	0.023804					0.04652	0.019127					0.032198				0.082306				0.036741
	0.001577				0.009947				0.002702	0.002005					0.002382	0.002391					0.024043				0.014894				0.032239	0.020012					0.019578	0.013808					0.054864				0.66336				0.036741
	0.001885				0.002289				0.002279	0.001659					0.002025	0.003363					0.010905				0.018177				0.015037	0.014662					0.019174	0.031117					0.37015				0.487147				0.661384
	0.004225				0.006372				0.00376	0.00394					0.001488	0.003283					0.009493				0.017387				0.014082	0.020251					0.017395	0.010572					0.370229				0.003702				0.45722
	0.001087				0.00613				0.001092	0.002432					0.005998	0.004122					0.013576				0.038031				0.01198	0.013339					0.023429	0.017284					0.798232				0.007274				0.464014
	0.003633				0.007091				0.001344	0.001744					0.001839	0.062018					0.04147				0.049014				0.014268	0.013328					0.018281	0.118255					0.017154				0.031865				0.356143
	0.002305				0.003141				0.001574	0.004783					0.0038	0.065707					0.003779				0.018085				0.010184	0.015525					0.021037	0.014671					0.145297				0.031551				0.691388
	0.005775				0.003428				0.002606	0.009229						0.0326					0.015867				0.054763				0.020879	0.013832					0.0144	0.049498					0.544694				0.031772				0.199825
	0.005405				0.002552				0.001222	0.023465						0.034533					0.015514				0.022262				0.028516	0.007174					0.054886	0.065737					0.570051				0.071317				0.117163
	0.019179				0.004337				0.0012	0.004238						0.011874					0.019652				0.013503				0.013387	0.008329						0.060089					0.003377				0.458308				0.126093
	0.002544				0.004883				0.001819	0.014108						0.007134					0.016579				0.009725				0.010447	0.00706						0.0557					0.046552				0.273731				0.288967
	0.001455				0.003703				0.001442	0.012175						0.002793					0.018039				0.013875				0.011679	0.012096						0.01839					0.338171				0.049287				0.581496
	0.002998				0.002351				0.00167	0.005324						0.007159					0.004221				0.012416				0.024056	0.01181						0.015598					0.016713				0.059657				0.268106
	0.002805				0.004477				0.008074	0.00239						0.005308					0.01266				0.013889				0.013709	0.012498						0.015215					0.786121				0.112299				0.324179
	0.00499				0.005399				0.003247	0.002853						0.00111					0.015988				0.012967				0.011328	0.012287						0.022324					0.339806				0.550727				0.100515
	0.008921				0.003238				0.002343	0.004468						0.002577					0.008319				0.018728				0.036258	0.013706						0.01848					0.03283				0.360158				0.042533
	0.008519				0.003558				0.010923	0.003552						0.005365					0.014255				0.015075				0.023134	0.0202						0.030286					0.782512				0.305061				0.072059
	0.006902				0.00283				0.005419	0.004468						0.002697					0.015575				0.012837				0.020454	0.015368						0.01964					0.760383				0.357856				0.079476
	0.001866				0.003647				0.004419	0.007631						0.003652					0.016825				0.016639				0.018742	0.015582						0.01556					0.530833				0.356653				0.017226
	0.001741				0.014562				0.002916	0.003015						0.003465					0.016809				0.010336				0.024269	0.015368						0.011155					0.511628				0.268166				0.018583
	0.004113				0.009597				0.014265	0.004621						0.012259					0.012111				0.013408				0.021544	0.020093						0.015492					0.452549				0.329312				0.047889
	0.001426				0.001392				0.010706	0.003121						0.003038					0.012116				0.015895				0.056584	0.026615						0.015165					0.706673				0.175426				0.009368
	0.001959				0.002015				0.003169	0.006803						0.003135					0.013018				0.015166				0.019182	0.015747						0.024933					0.341874				0.438731				0.025485
	0.005119				0.003125				0.003142	0.010991						0.001143					0.019103				0.011264				0.017896	0.019319						0.038704					0.040164				0.461091				0.026325
	0.003313				0.006884				0.00312	0.006776						0.00423					0.004846				0.035976				0.022527	0.013283						0.02328					0.07308				0.332357				0.063809
	0.001907				0.002621				0.003142	0.003132						0.003209					0.019548				0.022104				0.025319	0.027458						0.020297					0.356758				0.071739				0.052877
	0.002095				0.002978				0.002893	0.003292						0.002888					0.02123				0.011917				0.028604	0.014652						0.015582					0.027909				0.003557				0.044066
	0.003167				0.004579				0.001788	0.003534						0.00472					0.015926				0.014742				0.025319	0.022816						0.018174					0.008529				0.196268				0.052877
	0.001248				0.002183				0.002027	0.003352						0.006579					0.0126				0.036133				0.038265	0.01094						0.034352					0.066303				0.039659				0.18918
	0.001874				0.003527				0.001844	0.003324						0.01128					0.013903				0.014968				0.036838	0.015312						0.022167					0.03743				0.783941				0.07411
					0.005918				0.001347	0.003154						0.001109					0.025628				0.017703				0.034355	0.011928						0.027678					0.024836				0.720036				0.071808
					0.003208				0.005008	0.003901						0.001677					0.017066				0.014304				0.013835	0.01642						0.018365					0.013829				0.509587				0.01317
					0.003041				0.001972	0.015543						0.001498									0.015069				0.023158	0.022704						0.010636									0.493656				0.041779
					0.002386				0.002906	0.003162						0.009423									0.018273				0.037976	0.01283						0.00995									0.089913				0.039643
					0.002789				0.002571	0.01468						0.00561									0.044463				0.045219	0.019025						0.04747									0.028921				0.019561
					0.002544				0.00313	0.006151						0.000967									0.012915				0.049294	0.022938						0.029332									0.810124				0.011554
					0.002927				0.00299	0.003971						0.001303									0.030422				0.037388	0.025679						0.032743									0.154389				0.007857
					0.001663				0.001923	0.00115						0.004277									0.009619				0.021497	0.064704						0.009394									0.010988				0.062349
					0.004283				0.003096	0.003508						0.002585									0.039567				0.029769	0.013418						0.008422									0.004319				0.036
					0.005658				0.01139	0.007744						0.003012									0.052297				0.021314	0.018387						0.014937									0.098507				0.017012
					0.0084				0.013993	0.003729						0.002263									0.021192				0.012608	0.015499						0.034776									0.31288				0.180317
					0.002141				0.004265	0.003503						0.001122									0.02884				0.035463	0.020809						0.039224									0.058854				0.049872
					0.010152				0.029053	0.003039						0.002105									0.016486				0.029999	0.019978						0.023376									0.146043				0.16272
					0.015405				0.03129	0.010964						0.001423									0.016659				0.015533	0.017099						0.022801									0.861696				0.165221
					0.004087				0.030003	0.003048						0.044096									0.051257				0.010981	0.038674						0.028372									0.047792				0.001208
					0.002819				0.021879	0.007455						0.015429									0.047714				0.019284	0.034453						0.015202									0.035437				0.000568
					0.004358				0.016772	0.003172						0.00175									0.012043				0.018553	0.047392						0.017034									0.365317				0.000685
					0.004679				0.009707	0.003172						0.009417									0.019899				0.011831	0.021774						0.009022									0.030148				0.015205
					0.003046				0.01868	0.003117						0.003089									0.019873				0.009589	0.021421						0.011428									0.012045				0.04635
					0.003672				0.021459	0.001358						0.009595									0.017789				0.011808	0.021421						0.038471									0.178688				0.326595
					0.004303				0.002654	0.007108						0.005157									0.021706				0.008093	0.026598						0.036925									0.109468				0.006473
					0.004306				0.002736	0.002751						0.010352									0.017918				0.009942	0.015382						0.039596									0.11553				0.028564
					0.016888				0.001658	0.001573						0.002772									0.01107				0.015527	0.024784						0.016967									0.077358				0.015081
					0.003918				0.010808	0.013144						0.002715									0.014671				0.027529	0.024605						0.044216									0.014788				0.016652
					0.004379				0.003912	0.001467						0.002211									0.020233				0.013418	0.022674						0.012646									0.001887				0.001301
					0.004322				0.00312	0.0026						0.00265									0.015457				0.02844	0.016561						0.015389									0.538387				0.088176
					0.004557				0.002995	0.003185						0.003181									0.016783				0.015334	0.022027						0.016989									0.36995				0.407514
					0.005346				0.003645	0.006697						0.003073									0.021421				0.031462	0.026769						0.022723									0.333105				0.038785
					0.002332				0.010591	0.002664						0.003025									0.017181				0.013908	0.020577						0.016825									0.35508				0.585721
					0.003563				0.004403	0.013017						0.002858									0.026603				0.015556	0.020439						0.027876									0.278156				0.255335
					0.002843				0.003743	0.003615						0.002123									0.018465				0.016126	0.024408						0.035629									0.326713				0.619654
					0.012101				0.011642	0.013398						0.00206									0.015608				0.015497	0.017017						0.058779									0.16252				0.450284
					0.003478				0.002796	0.003192						0.00194									0.065526				0.01549	0.015558						0.025983									0.018674				0.291336
					0.003801				0.003662	0.00291						0.007892									0.01489				0.016202	0.023075						0.011496									8.91e-05				0.619902
					0.002505				0.001926	0.004664						0.00587									0.016136				0.024548	0.019545						0.01243									0.034671				0.059421
					0.004294				0.002288	0.00301						0.002128									0.009745				0.015917	0.012078						0.020205									0.016688				0.04767
					0.004294				0.004699	0.004353						0.015941									0.006057				0.013103	0.015615						0.013889									0.154564				0.645661
					0.002789				0.003061	0.084795						0.004046									0.015136				0.021739	0.024996						0.019121									0.447488				0.105479
					0.002805				0.003018	0.01151						0.020965									0.015136				0.012865	0.02488						0.039725									0.447488				0.075482
					0.000771				0.002941	0.045313						0.027803									0.013334				0.024043	0.061307						0.024309									0.77657				0.05958
					0.002982				0.002985	0.003033						0.026383									0.012858				0.027725	0.043976						0.044781									0.383813				0.048571
					0.00067				0.003179	0.048398						0.026259									0.018207				0.042961	0.059741						0.061878									0.349985				0.026201
					0.00443				0.002947	0.008388						0.004009									0.003719				0.032126	0.027125						0.049148									0.025028				0.03971
					0.005848				0.002955	0.015873						0.000958									0.010926				0.019214	0.028522						0.057008									0.571906				0.088597
					0.009714				0.003196	0.01563						0.002725									0.015206				0.041011	0.009532						0.022822									0.399263				0.028112
					0.003606				0.002064	0.008327						0.004532									0.014513				0.038602	0.010724						0.016409									0.766163				0.030725
					0.00303				0.002534	0.007088						0.001749									0.031743				0.018823	0.013072						0.012119									0.146028				0.092833
					0.012255				0.001968	0.003115						0.001281									0.01084				0.009481	0.016255						0.013048									0.071801				0.007153
					0.007035				0.002217	0.002716						0.001916									0.025022				0.032459	0.015117						0.010946									0.017479				0.008972
					0.005309				0.003014	0.01159						0.007351									0.017145				0.028142	0.012462						0.013124									0.434277				0.02274
					0.001297				0.021654	0.006589						0.002295									0.017242				0.020007	0.013793						0.003235									0.501293				0.034318
					0.002481				0.019708	0.005106						0.013867									0.014718				0.024421	0.008461						0.029332									0.622629				0.057437
					0.002443				0.003806	0.004207						0.004037									0.012093				0.016412	0.011556						0.027712									0.635323				0.597165
					0.002252				0.002691	0.004806						0.003411									0.011948				0.016333	0.017271						0.032515									0.519441				0.601208
					0.002252				0.003084	0.003677						0.003301									0.013279				0.020476	0.032767						0.040074									0.561141				0.135138
					0.002205				0.003104	0.003134						0.002079									0.012832				0.026937	0.051543						0.02735									0.549315				0.034883
					0.001737				0.010711	0.004247															0.012832				0.01815	0.019717						0.021254									0.549315				0.07338
					0.001819				0.00316	0.003205															0.011318				0.023344	0.01963						0.020538									0.024023				0.081712
					0.003173				0.003784	0.004247															0.009382				0.030559	0.015191															0.138372				0.061842
					0.004712				0.003241	0.004217															0.01074				0.016923	0.020644															0.679876				0.065293
					0.003012				0.004689	0.003744															0.005288				0.037662	0.015191															0.088777				0.056142
					0.003625				0.003268	0.006193															0.017758				0.031017	0.015082															0.307078				0.044594
					0.003022				0.004281	0.01126															0.044277				0.012614	0.015076															0.029652				0.109398
					0.009939				0.003606	0.009154															0.015315				0.016138	0.006139															0.227321				0.125827
					0.002257				0.003894	0.005109															0.025472				0.01538	0.017032															0.059059				0.492841
					0.00264				0.00694	0.006037															0.029499				0.015381	0.015693															0.285205				0.288105
					0.002061				0.004855	0.004711															0.016856				0.015332	0.016244															0.036023				0.402076
					0.001252				0.004077	0.00355															0.02011				0.015699	0.013565															0.009543				0.647205
					0.003523				0.009585	0.00476															0.016381				0.015457	0.015782															0.011955				0.564051
					0.003179				0.003796	0.00299															0.015955				0.015352	0.03463															0.084381				0.451572
					0.003441				0.003903	0.002129															0.012312				0.01595	0.019124															0.259827				0.668107
					0.002321				0.003259	0.001975															0.019035				0.015329	0.060512															0.084055				0.369121
					0.01002				0.005571	0.003027															0.019281				0.016806	0.00777															0.019175				0.310326
					0.002017				0.003814	0.004179															0.014899				0.014546	0.008845															0.694102				0.161238
					0.000955				0.002978	0.007804															0.026176				0.022237	0.016784															0.037227				0.25773
					0.007882				0.004054	0.00704															0.011609				0.015959	0.015096															0.632995				0.268755
					0.00102				0.00314	0.003163															0.009121				0.028867	0.026188															0.524236				0.044461
					0.003518				0.003878	0.006586															0.01507				0.017391	0.021818															0.01707				0.303612
					0.00227				0.003158	0.005061															0.026319				0.01511	0.02516															0.337442				0.216322
					0.001252				0.003119	0.003353															0.012065				0.017671	0.011593															0.009601				0.25123
					0.001183				0.003159	0.009368															0.011936				0.023848	0.026542															0.048634				0.058907
					0.001795				0.003076	0.002034															0.013464				0.029618	0.019768															0.718707				0.042796
					0.001332				0.003171	0.012802															0.020075				0.023775	0.025562															0.109156				0.059194
					0.005041				0.003082	0.002883															0.003564				0.040954	0.042505															0.077036				0.026562
					0.002733				0.003249	0.002692															0.005011				0.02261	0.028302															0.237587				0.064206
					0.002576				0.003076	0.003483															0.013762				0.039117	0.026069															0.32468				0.028527
					0.003442				0.003115	0.002693															0.013268				0.018299	0.015328															0.529633				0.098854
					0.003359				0.00312	0.003644															0.010632				0.041152	0.039752															0.022571				0.02636
					0.005941				0.002278	0.003644															0.005298				0.030503	0.021171															0.020995				0.041039
					0.003102				0.011816	0.003644															0.024648				0.029469	0.014359															0.02197				0.043104
					0.001962				0.005053	0.008084															0.020422				0.015964	0.014359															0.101165				0.248896
					0.003722				0.003759	0.003065															0.021189				0.014194	0.014359															0.057617				0.122099
					0.00307				0.002699	0.0031															0.017253				0.025269	0.041594															0.425485				0.147509
					0.003088				0.003325	0.002971															0.015099				0.02006	0.024844															0.329957				0.344416
					0.005087				0.008564	0.004287															0.037822				0.037193	0.022525															0.035597				0.059126
					0.003041				0.003687	0.004287															0.032227				0.018121	0.042986															0.043293				0.190829
					0.003207				0.005654	0.004294															0.02841				0.033277	0.015115															0.243243				0.084506
					0.003207				0.002419	0.006393															0.053187				0.01367	0.015115															0.022398				0.262628
					0.003117				0.048754	0.0031															0.018984				0.019735	0.015136															0.087824				0.232624
					0.003117				0.045092	0.002192															0.018984				0.026183	0.015402															0.087824				0.349427
					0.010476				0.002905	0.001649															0.026598				0.017038	0.008994															0.054876				0.549511
					0.003879				0.001832	0.001888															0.026598				0.017013	0.008895															0.054876				0.559817
					0.005962				0.001703	0.000662															0.052109				0.085531	0.025413															0.008641				0.004818
					0.011707				0.005659	0.002912															0.035057				0.01346	0.006183															0.056793				0.229019
					0.00322				0.002553	0.002918															0.032262				0.015693	0.008415															0.151706				0.401881
					0.03921				0.009254	0.002969															0.036506				0.00601	0.052748															0.028764				0.013107
					0.00458				0.005305	0.006218															0.014345				0.011036	0.044075															0.644845				0.063124
					0.00458				0.002249	0.002484															0.053446				0.017824	0.032258															0.004565				0.042734
					0.00458				0.003098	0.001538															0.015547				0.011918	0.009898															0.517788				0.045496
					0.00458				0.002594	0.002737															0.015547				0.009053	0.016234															0.517788				0.017468
					0.00458				0.002139	0.001371															0.015547				0.024541	0.004639															0.517788				0.053448
					0.003877				0.003256	0.001778															0.015547				0.01185	0.011039															0.517788				0.044045
					0.004338				0.002767	0.004309															0.015547				0.018648	0.024442															0.517788				0.069117
					0.026567				0.003143	0.003719															0.016161				0.017162	0.028651															0.875397				0.114149
					0.002393				0.003154	0.003706															0.015242				0.011458	0.018253															0.494256				0.071629
					0.003079				0.003294	0.007291															0.016713				0.026943	0.021158															0.595926				0.048566
					0.003116				0.003114	0.007005															0.022386				0.025329	0.025023															0.368081				0.053258
					0.000946				0.003403	0.017447															0.036194				0.017174	0.015322															0.040691				0.120253
					0.00174				0.001989	0.003504															0.026798				0.032995	0.02515															0.057006				0.036197
					0.002097				0.001742	0.005472															0.008506				0.015901	0.020685															0.152492				0.179467
					0.003596				0.002883	0.005913															0.008821				0.019538	0.015381															0.233039				0.00173
					0.007355				0.002594	0.020698															0.006893				0.015817	0.015343															0.007454				0.000505
					0.00317				0.002429	0.013993															0.005056				0.01508	0.016553															0.03237				0.098855
					0.002902				0.004643	0.013952															0.080913				0.018345	0.009998															0.045528				0.129052
					0.00603				0.00265	0.003242															0.089919				0.011628	0.02															0.013851				0.132557
					0.006698				0.003135	0.006962															0.033113				0.022345	0.017617															0.04211				0.151035
					0.003105				0.003337	0.003987															0.026001				0.013315	0.011384															0.035137				0.110126
					0.005852				0.003086	0.004072															0.015306				0.025535	0.010787															0.627143				0.056983
					0.010783				0.003104	0.003149															0.023903				0.016487	0.023475															0.065736				0.140075
					0.008567				0.003122	0.002777															0.015209				0.036426	0.030744															0.601113				0.036255
					0.011864				0.003223	0.003123															0.015696				0.031125	0.018805															0.663841				0.044181
					0.004403				0.003116	0.004371															0.0155				0.027408	0.044203															0.653292				0.051908
					0.005935				0.003192	0.004714															0.01578				0.019145	0.013376															0.665734				0.09088
					0.006138				0.002624	0.003734															0.015198				0.028479	0.015268															0.417345				0.049416
					0.008512				0.001709	0.002939															0.022087				0.020644	0.019439															0.275813				0.078611
					0.005758				0.003386	0.003682															0.016467				0.034761	0.014746															0.541595				0.116232
					0.005675				0.001881	0.003014															0.016835				0.031264	0.044318															0.604036				0.080632
					0.001885				0.002322	0.005007															0.026125				0.030453	0.014796															0.216291				0.090358
					0.003201				0.002629	0.010071															0.01999				0.026296	0.012643															0.401687				0.286756
					0.002602				0.001775	0.005909															0.009182				0.01083	0.021775															0.398164				0.106836
					0.003254				0.0017	0.009867															0.021057				0.011213	0.019416															0.076282				0.081244
					0.003998				0.001731	0.013789															0.008278				0.016379	0.022001															0.183797				0.313301
					0.004215				0.001401	0.003168															0.021706				0.011636	0.021462															0.031288				0.099465
					0.003414				0.001602	0.011495															0.015186				0.019387	0.019539															0.326153				0.157438
					0.010054				0.021738	0.002918															0.015123				0.020616	0.017173															0.475991				0.093897
					0.005356				0.020635	0.000884															0.015749				0.014532	0.020615															0.177803				0.124701
					0.003238				0.038803	0.003257															0.021292				0.022173	0.004937															0.410181				0.014313
					0.004737				0.019	0.003285															0.016404				0.036896	0.005687															0.488928				0.016184
					0.003581				0.010311	0.003163															0.017832				0.024868	0.018043															0.107791				0.000523
					0.058533				0.031819	0.003295															0.015771				0.033944	0.017364															0.454251				0.007594
					0.00525				0.018867	0.027673															0.015536				0.03743	0.021468															0.201646				0.047337
					0.004207				0.01875	0.025393															0.064766				0.082861	0.017149															0.01026				0.000561
					0.005832				0.014075	0.01381															0.016315				0.019374	0.022859															0.484829				0.01537
					0.008444				0.011327	0.003132															0.012196				0.04173	0.018716															0.150248				0.025877
					0.003644				0.002967	0.017069															0.016749				0.035088	0.032621															0.501486				0.011408
					0.003411				0.031548	0.003257															0.018779				0.028776	0.030985															0.477605				0.062763
					0.004046				0.005989	0.003509															0.014775				0.02586	0.018986															0.195589				0.096656
					0.004428				0.021614	0.005994															0.015917				0.056918	0.017739															0.1377				0.000438
					0.001214				0.036612	0.002433															0.013351				0.018252	0.015683															0.26881				0.408658
					0.001927				0.003214	0.016987															0.014732				0.007563	0.015542															0.566657				0.02031
					0.009521				0.038201	0.004408															0.028219				0.017779	0.016734															0.53884				0.000468
					0.01087				0.020135	0.002984															0.037682				0.016405	0.015924															0.119638				0.108303
					0.010964				0.023089	0.025852															0.041774				0.013801	0.018309															0.128241				0.001041
					0.002419				0.032489	0.009854															0.036412				0.023945	0.042257															0.111547				0.020098
					0.00329				0.021001	0.015704															0.025555				0.00841	0.018839															0.000893				0.005523
					0.003547				0.006163	0.026743															0.012702				0.013754	0.018216															0.406165				0.000992
					0.004062				0.001824	0.003916															0.019486				0.010913	0.028645															0.368925				0.02817
					0.008889				0.00233	0.002888															0.015457				0.005943	0.025236															0.266386				0.023175
					0.003453				0.001756	0.002888															0.016934				0.015986	0.056641															0.362709				0.178983
					0.003097				0.001918	0.004269															0.014869				0.020115	0.045559															0.633514				0.109248
					0.004764				0.001387	0.003359															0.028706				0.01913	0.045559															0.194296				0.159834
					0.008095				0.002169	0.007604															0.039466				0.014278	0.043597															0.033711				0.165352
					0.011598				0.002207	0.005909															0.015602				0.033142	0.040748															0.406495				0.144881
					0.005379				0.001906	0.014501															0.01479				0.01051	0.06326															0.756281				0.212625
					0.010028				0.005111	0.004288															0.016134				0.01773	0.016745															0.64661				0.163323
					0.042773				0.004598	0.006274															0.01611				0.013607	0.035731															0.535425				0.145024
					0.017964				0.003319	0.00289															0.019113				0.033211	0.017865															0.509652				0.146863
					0.002848				0.003121	0.006468															0.029887				0.016238	0.01093															0.126764				0.44041
					0.014184				0.003244	0.001388															0.002781				0.027772	0.017064															0.000587				0.074633
					0.001115				0.003215	0.003004															0.011863				0.011454	0.019503															0.708791				0.048683
					0.013143				0.003664	0.002072															0.005683				0.031774	0.007403															0.000548				0.055882
					0.006854				0.009354	0.003348															0.008396				0.016507	0.017857															0.038692				0.101006
					0.005359				0.007381	0.002308															0.015997				0.023355	0.016457															0.640635				0.141431
					0.011843				0.006671	0.001016															0.015047				0.027491	0.017127															0.792397				0.032616
					0.00923				0.005951	0.003646															0.016156				0.03442	0.021586															0.532271				0.047082
					0.023152				0.004417	0.006252															0.009608				0.022635	0.016095															0.195084				0.061739
					0.02075				0.003847	0.030579															0.015029				0.030192	0.015215															0.198111				0.061947
					0.007889				0.006435	0.005301															0.016905				0.027132	0.015426															0.511652				0.073178
					0.001637				0.00421	0.004148															0.015309				0.026695	0.016715															0.102209				0.273923
					0.001615				0.006225	0.005301															0.014972				0.020612	0.015141															0.830882				0.047106
					0.00631				0.002622	0.004148															0.013167				0.010916	0.014987															0.601873				0.040874
					0.002534				0.004245	0.002865															0.012637				0.031348	0.015141															0.605242				0.064132
					0.004279				0.004036	0.003113															0.038168				0.01293	0.014987															0.050036				0.049012
					0.003399				0.003077	0.004521															0.010827				0.017192	0.021648															0.330938				0.051553
					0.004393				0.002982	0.00896															0.017717				0.01495	0.019747															0.42605				0.051124
					0.014413				0.002997	0.002816															0.015121				0.026412	0.021924															0.783188				0.040875
					0.004414				0.002893	0.00318															0.015415				0.017715	0.029648															0.520837				0.039264
					0.004716				0.005033	0.003526															0.026602				0.018125	0.027828															0.286699				0.086668
					0.002984				0.007911	0.007472															0.012744				0.014369	0.017435															0.386462				0.60675
					0.003308				0.002794	0.003355															0.015726				0.03343	0.016895															0.467373				0.017199
					0.002924				0.016464	0.00362															0.010903				0.022244	0.047739															0.25584				0.004433
					0.001477				0.001909	0.01578															0.013946				0.025728	0.021246															0.921051				0.010215
					0.001146				0.004464	0.007754															0.022113				0.024028	0.015458															0.218149				0.005149
					0.003121				0.001423	0.003464															0.01549				0.023127	0.028309															0.721749				0.019739
					0.003121				0.00117	0.023576															0.011824				0.030602	0.018922															0.678485				0.023514
					0.003121				0.003228	0.012831															0.013969				0.024298	0.013551															0.535674				0.101414
					0.003121				0.00164	0.003201															0.013969				0.033083	0.02365															0.535674				0.058178
					0.027875				0.001066	0.00321															0.013969				0.037779	0.015286															0.535674				0.045525
					0.002164				0.001343	0.00408															0.013969				0.01733	0.021057															0.535674				0.047438
					0.003046				0.002936	0.004891															0.038082				0.044633	0.016477															0.000395				0.047388
					0.004226				0.002073	0.00321															0.020269				0.032237	0.016889															0.003598				0.072737
					0.005683				0.002358	0.003156															0.026771				0.05509	0.024839															0.053638				0.021279
					0.007464				0.002851	0.002992															0.015171				0.044195	0.016477															0.428101				0.015344
					0.010225				0.002408	0.006097															0.015738				0.022929	0.026038															0.586581				0.084029
					0.011432				0.003163	0.003282															0.01698				0.026734	0.0178															0.541341				0.062024
					0.004033				0.003593	0.001192															0.015175				0.032314	0.02391															0.773489				0.048827
					0.004633				0.00329	0.001775															0.01507				0.023183	0.018608															0.816357				0.061219
					0.013968				0.003283	0.005429															0.017999				0.018571	0.012679															0.303584				0.183978
					0.004621				0.003467	0.002204															0.017831				0.013317	0.01951															0.388825				0.217407
					0.007956				0.003195	0.002133															0.015353				0.014103	0.01724															0.81766				0.167542
					0.003114				0.006696	0.005049															0.01657				0.013868	0.011189															0.359094				0.353802
					0.003316				0.003149	0.00356															0.016389				0.020707	0.010665															0.055383				0.074701
					0.001177				0.010332	0.00422															0.020128				0.02658	0.009683															0.723886				0.027606
					0.001615				0.003042	0.007569															0.021319				0.024829	0.015151															0.603759				0.053198
					0.003893				0.001362	0.002871															0.011174				0.023527	0.024533															0.740399				0.00035
					0.003214				0.002797	0.004215															0.028959				0.021678	0.030409															0.211202				0.005316
					0.004053				0.002243	0.007566															0.015075				0.014268	0.028334															0.370189				0.033733
					0.003329				0.003335	0.003314															0.021185				0.018624	0.015123															0.122984				0.05274
					0.003247				0.006127	0.002959															0.014295				0.010155	0.018695															0.355635				0.034418
					0.003101				0.006713	0.002874															0.022037				0.013823	0.016967															0.158015				0.145432
					0.003884				0.004354	0.006606															0.017296				0.01712	0.011917															0.095349				0.20716
					0.024292				0.004504	0.007006															0.020402				0.019709	0.011774															0.066091				0.186286
					0.003577				0.003639	0.007562															0.016175				0.021094	0.016702															0.315973				0.196285
					0.00377				0.005956	0.008767															0.016271				0.026227	0.01692															0.666338				0.068227
					0.003927				0.003269	0.0041															0.023265				0.01851	0.017032															0.210837				0.117491
					0.004126				0.002852	0.001877															0.015397				0.021142	0.022241															0.039008				0.058449
					0.003152				0.009029	0.001237															0.016426				0.014195	0.016795															0.325891				0.06592
					0.003339				0.00398	0.001217															0.016303				0.011674	0.014579															0.909367				0.083073
					0.011605				0.005729	0.002107															0.016143				0.015482	0.012889															0.089691				0.363135
					0.003217				0.010272	0.005539															0.019491				0.018016	0.012624															0.813739				0.317342
					0.007321				0.005234	0.007861															0.004444				0.020733	0.014497															0.000298				0.31575
					0.00718				0.010792	0.014614															0.019047				0.014649	0.028823															0.093901				0.162954
					0.002897				0.0034	0.003223															0.015371				0.01794	0.094414															0.651207				0.377605
					0.003368				0.006165	0.002631															0.015356				0.017361	0.014906															0.648963				0.186297
					0.003273				0.003771	0.00251															0.020138				0.016841	0.013737															0.027879				0.586668
					0.002889				0.005405	0.003883															0.01468				0.016014	0.013932															0.207315				0.801602
					0.003255				0.004137	0.003833															0.014084				0.015167	0.012525															0.17388				0.420569
					0.003089				0.003804	0.004418															0.034451				0.014778	0.013939															0.029151				0.817921
					0.003165				0.003503	0.003054															0.017563				0.014722	0.013791															0.110096				0.658539
					0.003438				0.005299	0.00842															0.020697				0.013426	0.01451															0.070957				0.405129
					0.004122				0.006215	0.004743															0.018893				0.014072	0.028192															0.087924				0.297156
					0.003966				0.009961	0.00313															0.016229				0.020366	0.018639															0.164097				0.137126
					0.037582				0.015466	0.002877															0.015775				0.009398	0.017909															0.421275				0.274862
					0.018687				0.005706	0.003404															0.016218				0.012407	0.013123															0.339778				0.065539
					0.004384				0.004349	0.003027															0.029074				0.01285	0.013559															0.017645				0.018265
					0.005274				0.004034	0.007943															0.02448				0.015853	0.011905															0.103325				0.153346
					0.001382				0.003278	0.010005															0.015604				0.038797	0.029617															0.497206				0.104879
					0.002084				0.001904	0.003053															0.019803				0.055107	0.017694															0.283972				0.048329
					0.006829				0.002745	0.006225															0.018387				0.019353	0.025732															0.10764				0.104584
					0.004816				0.00189	0.002967															0.030011				0.013574	0.013578															0.128653				0.068586
					0.003993				0.001597	0.004907															0.026664				0.00634	0.015104															0.175965				0.009729
					0.003742				0.002331	0.004027															0.015102				0.009934	0.012656															0.4699				0.007722
					0.003672				0.001704	0.004227															0.015042				0.017774	0.013438															0.322683				0.100471
					0.002891				0.001912	0.015136															0.015178				0.04342	0.014028															0.247603				0.052608
					0.005754				0.002391	0.004227															0.015275				0.028408	0.015167															0.225408				0.017653
					0.02983				0.004805	0.003611															0.017019				0.016393	0.016151															0.017092				0.097119
					0.013059				0.003207	0.003795															0.014359				0.013058	0.015167															0.858471				0.061547
					0.003294				0.003597	0.004389															0.025928				0.023019	0.015175															0.00439				0.145096
					0.003873				0.005057	0.012823															0.032139				0.013263	0.024068															0.030611				0.048961
					0.003087				0.002993	0.006546															0.030063				0.027817	0.021178															0.07147				0.114196
					0.002952				0.006765	0.00426															0.014214				0.014017	0.025566															0.92451				0.750845
					0.002951				0.005194	0.004394															0.029397				0.010655	0.016994															0.044736				0.483654
					0.025996				0.003706	0.005678															0.008027				0.026403	0.015158															0.014147				0.124109
					0.003668				0.005931	0.004681															0.022713				0.018953	0.015422															0.049122				0.176089
					0.005396				0.003318	0.003941															0.036128				0.01543	0.015596															0.031687				0.214833
					0.008521				0.002402	0.00369															0.051773				0.021634	0.016743															0.092452				0.066943
					0.004318				0.003286	0.004331															0.016079				0.014986	0.061298															0.532945				0.133863
					0.005807				0.001599	0.007442															0.016497				0.025128	0.019384															0.586544				0.109919
					0.05995				0.004471	0.00708															0.015222				0.04327	0.015181															0.477891				0.045702
					0.005351				0.002527	0.002502															0.015544				0.025355	0.016488															0.458693				0.024279
					0.003463				0.00227	0.002115															0.042512				0.019281	0.017892															0.001212				0.051764
					0.016042				0.013233	0.0039															0.02979				0.040834	0.03953															0.107261				0.007593
					0.029803				0.003311	0.004016															0.014331				0.015068	0.026814															0.52525				0.014748
					0.004462				0.002575	0.003521															0.015482				0.016136	0.014595															0.786083				0.002972
					0.004861				0.005711	0.004028															0.016241				0.01918	0.031914															0.795497				0.018496
					0.036275				0.002874	0.004265															0.017624				0.037494	0.014313															0.383244				0.015443
					0.003328				0.001649	0.006149															0.018104				0.019293	0.032436															0.315573				0.008103
					0.003453				0.002966	0.00406															0.01731				0.031321	0.018492															0.020091				0.037511
					0.003116				0.001656	0.009385															0.01297				0.024014	0.015188															0.558526				0.067026
					0.004529				0.002221	0.003389															0.025773				0.024304	0.017003															0.079776				0.05541
					0.009967				0.001947	0.003507															0.011263				0.016568	0.01941															0.363351				0.029798
					0.005355				0.00218	0.003892															0.013923				0.011979	0.012301															0.402918				0.071043
					0.010412				0.002305	0.003499															0.013063				0.013877	0.016228															0.192192				0.865763
					0.004843				0.00476	0.002985															0.016505				0.012399	0.025682															0.489224				0.143058
					0.004376				0.010245	0.003586															0.016815				0.01444	0.015851															0.547299				0.128471
					0.004556				0.004463	0.003598															0.01646				0.017855	0.023521															0.455319				0.396063
					0.004239				0.003207	0.004438															0.017557				0.020513	0.015551															0.435052				0.294023
					0.004369				0.003026	0.002719															0.015997				0.018952	0.015993															0.461689				0.286038
					0.005356				0.007163	0.003904															0.015776				0.018943	0.010149															0.414509				0.092234
					0.004783				0.003319	0.002114															0.01581				0.033424	0.017852															0.43602				0.039016
					0.006252				0.002207	0.00447															0.016431				0.01559	0.014794															0.522467				0.623466
					0.010036				0.001347	0.003243															0.015995				0.016833	0.017128															0.485694				0.129309
					0.007462				0.00202	0.008128															0.014401				0.015301	0.015485															0.594986				0.020669
					0.002902				0.001875	0.005837															0.014314				0.015326	0.018397															0.705074				0.11255
					0.003945				0.002386	0.022368															0.015066				0.007381	0.025776															0.61646				0.098441
					0.005489				0.004604	0.013399															0.038578				0.008021	0.025571															0.025802				0.083215
					0.004333				0.003733	0.01125															0.014295				0.012311	0.019684															0.396783				0.03753
					0.011189				0.003299	0.010016															0.020741				0.015807	0.01067															0.316574				0.012805
					0.006807				0.002954	0.003172															0.015199				0.02299	0.026374															0.4712				0.094578
					0.004868				0.002248	0.003085															0.020428				0.015486	0.022304															0.017623				0.125383
					0.0052				0.002756	0.00337															0.023375				0.023294	0.021105															0.126155				0.125713
					0.003288				0.003056	0.007137															0.02284				0.012548	0.033821															0.086936				0.050362
					0.004574				0.002135	0.005398															0.015885				0.017419	0.016824															0.071117				0.031265
					0.007006				0.000971	0.002586															0.017248				0.021282	0.023157															0.118085				0.014996
					0.005798				0.002048	0.012598															0.015614				0.008079	0.022844															0.495883				0.019183
					0.022662				0.002708	0.00279															0.014345				0.027207	0.016844															0.457676				0.493194
					0.032816				0.000863	0.002553															0.01575				0.015381	0.040187															0.582079				0.069024
					0.007391				0.003774	0.003826															0.017261				0.004273	0.005131															0.040202				0.012856
					0.003235				0.000842	0.003826															0.021213				0.03767	0.005296															0.002928				0.105194
					0.000965				0.001524	0.003558															0.020445				0.010451	0.012336															0.300685				0.013201
					0.000527				0.005894	0.004503															0.013851				0.027402	0.013763															0.147747				0.043314
					0.003704				0.006823	0.004813															0.039144				0.015747	0.014266															0.205085				0.024574
					0.004274				0.003329	0.004409															0.009456				0.016884	0.018728															0.318043				0.512897
					0.00503				0.003516	0.003679															0.007841				0.02702	0.017583															0.469567				0.134622
					0.011348				0.003645	0.002971															0.015195				0.016303	0.015298															0.484569				0.294565
					0.004752				0.003692	0.003134															0.016178				0.016634	0.020738															0.487472				0.30405
					0.006815				0.006691	0.006436															0.019721				0.02402	0.026296															0.30171				0.086377
					0.01323				0.008129	0.006458															0.015172				0.027869	0.024926															0.557835				0.104794
					0.012682				0.018737	0.013222															0.018681				0.035054	0.017256															0.393549				0.094095
					0.005671				0.004258	0.005159															0.018117				0.035983	0.016906															0.31003				0.049887
					0.043576				0.00727	0.003327															0.016356				0.033994	0.018673															0.696631				0.011192
					0.002489				0.01001	0.003754															0.016611				0.059773	0.01523															0.471557				0.070992
					0.037722				0.005259	0.00339															0.119719				0.033832	0.012694															2.15e-06				0.041807
					0.001419				0.001729	0.004634															0.01171				0.030701	0.016269															0.078558				0.059438
					0.001478				0.002181	0.004634															0.060341				0.022334	0.01226															6.42e-05				0.158399
					0.002266				0.003009	0.009933															0.007921				0.013483	0.015599															0.527311				0.864355
					0.001282				0.002623	0.016255															0.013015				0.017689	0.015599															0.825065				0.357566
					0.010977				0.002965	0.008961															0.01066				0.058419	0.021847															0.519799				0.01481
					0.00487				0.002948	0.011565															0.008039				0.014249	0.02911															0.56279				0.037789
					0.009025				0.003025	0.009105															0.012438				0.025047	0.016151															0.047158				0.03373
					0.005589				0.025929	0.003385															0.012972				0.017873	0.021029															0.44085				0.022748
					0.00403				0.016922	0.003138															0.018212				0.05275	0.01559															0.469276				0.018067
					0.003438				0.019272	0.002992															0.02684				0.011563	0.017051															0.313547				0.001257
					0.005605				0.009238	0.005468															0.014222				0.008249	0.025268															0.772215				0.031286
					0.00312				0.001791	0.003557															0.014737				0.018447	0.023668															0.613476				0.007329
					0.003042				0.00351	0.001901															0.013995				0.034482	0.021857															0.89576				0.0095
					0.003847				0.00414	0.001449															0.01347				0.012885	0.031513															0.69903				0.25839
					0.004539				0.001907	0.001654															0.037624				0.005562	0.010861															0.038484				0.22453
					0.004241				0.004013	0.001061															0.015843				0.022472	0.007769															0.349061				0.111275
					0.004241				0.005137	0.005036															0.015514				0.011924	0.010936															0.520604				0.165872
					0.004241				0.016958	0.003059															0.015169				0.00934	0.009497															0.486588				0.552038
					0.004241				0.0052	0.003122															0.015169				0.019532	0.015215															0.486588				0.099926
					0.006611				0.012978	0.012618															0.015169				0.017909	0.026316															0.486588				0.005532
					0.012538				0.005191	0.005173															0.015169				0.020107	0.021844															0.486588				0.12189
					0.003915				0.007982	0.004304															0.017032				0.020541	0.01594															0.541763				0.036731
					0.005447				0.012506	0.003689															0.014595				0.015379	0.017153															0.838848				0.118852
					0.008944				0.004025	0.003729															0.014771				0.019882	0.014338															0.320901				0.052407
					0.006951				0.002923	0.004687															0.014916				0.021521	0.015239															0.554735				0.06518
					0.010476				0.002568	0.004336															0.015607				0.021707	0.014435															0.612482				0.225945
					0.005526				0.003564	0.016141															0.015406				0.018885	0.017836															0.586673				0.04032
					0.008467				0.003366	0.003073															0.015741				0.015693	0.015054															0.620112				0.055575
					0.002384				0.003561	0.00553															0.015238				0.014074	0.025701															0.535828				0.136534
					0.011548				0.003295	0.004168															0.014495				0.016443	0.018906															0.851298				0.148384
					0.002968				0.003288	0.005091															0.034348				0.015681	0.015358															0.156243				0.23103
					0.03759				0.003246	0.009591															0.017983				0.017154	0.01493															0.019623				0.120761
					0.002218				0.003074	0.012413															0.005931				0.017247	0.015284															0.076957				0.118164
					0.010654				0.003199	0.036947															0.018582				0.017907	0.013914															0.000355				0.103488
					0.017729				0.003512	0.015915															0.075447				0.024957	0.032274															0.053105				0.051164
					0.02014				0.003231	0.009011															0.047328				0.018959	0.012971															0.21736				0.087939
					0.045836				0.025877	0.011455															0.019823				0.01578	0.017216															0.043543				0.210129
					0.004118				0.009524	0.003188															0.017123				0.018216	0.01514															0.025574				0.09818
					0.010217				0.028922	0.005453															0.016448				0.016682	0.018173															0.758481				0.60021
					0.003926				0.022968	0.003931															0.014723				0.015877	0.023742															0.322195				0.628033
					0.004391				0.009364	0.004095															0.013835				0.016756	0.019692															0.672907				0.591174
					0.003446				0.030688	0.003607															0.018485				0.016598	0.017064															0.3838				0.608713
					0.017468				0.021561	0.004702															0.015804				0.015863	0.015036															0.35604				0.627375
					0.0031				0.008755	0.024334															0.016144				0.016793	0.013842															0.156049				0.585926
					0.003146				0.024879	0.004145															0.025113				0.01655	0.01517															0.214559				0.612725
					0.003074				0.02671	0.006405															0.027307				0.015809	0.020967															0.053088				0.624155
					0.003393				0.002336	0.010531															0.022539				0.016655	0.016591															0.068886				0.603149
					0.00286				0.002768	0.012094															0.032072				0.016704	0.01538															0.043563				0.597744
					0.00286				0.00316	0.004364															0.015985				0.015837	0.015779															0.162039				0.017342
					0.00286				0.004244	0.004186															0.01359				0.020204	0.01737															0.523486				0.051842
					0.00286				0.005538	0.003389															0.01359				0.021191	0.014004															0.523486				0.071195
					0.00505				0.005326	0.003174															0.01359				0.011917	0.01657															0.523486				0.316851
					0.003043				0.005508	0.003952															0.01359				0.017191	0.017976															0.523486				0.422238
					0.004723				0.005027	0.004194															0.018985				0.009749	0.021066															0.379161				0.262048
					0.004196				0.004436	0.003713															0.012454				0.013643	0.013607															0.045439				0.662542
					0.005972				0.004054	0.002989															0.015945				0.019156	0.012634															0.487238				0.347706
					0.011702				0.005527	0.006812															0.015883				0.012872	0.013237															0.414626				0.524516
					0.003995				0.00111	0.003775															0.016086				0.01616	0.021314															0.560444				0.310054
					0.003891				0.00677	0.003712															0.016531				0.009978	0.016872															0.599497				0.139151
					0.003069				0.001352	0.00829															0.015865				0.036775	0.015267															0.371837				0.019882
					0.013955				0.001486	0.004427															0.015862				0.023856	0.013538															0.344626				0.003628
					0.002578				0.001181	0.002739															0.025652				0.030361	0.008355															0.0044				0.012564
					0.002652				0.006609	0.00215															0.008856				0.017759	0.013142															0.000375				0.029661
					0.003548				0.002525	0.002897															0.005047				0.018919	0.020012															0.077015				0.030859
					0.00472				0.004224	0.004417															0.014048				0.022407	0.008337															0.192733				0.007045
					0.010995				0.003148	0.031182															0.01427				0.012372	0.01364															0.260978				0.241912
					0.002842				0.007719	0.004417															0.015498				0.010727	0.015221															0.603707				0.244231
					0.002828				0.003678	0.003223															0.022345				0.014599	0.016743															0.298977				0.093914
					0.003899				0.005271	0.003152															0.009411				0.020417	0.015221															0.016404				0.037229
					0.008445				0.002174	0.008214															0.01601				0.023049	0.02184															0.009266				0.052578
					0.005149				0.00283	0.009832															0.009757				0.022798	0.014679															0.09673				0.138445
					0.006028				0.000835	0.013744															0.014753				0.009202	0.011428															0.766268				0.364024
					0.007125				0.002855	0.0045															0.022472				0.018973	0.011992															0.161215				0.059665
					0.006164				0.010305	0.015727															0.017305				0.043951	0.031355															0.29309				0.090374
					0.006739				0.008438	0.012363															0.016486				0.014615	0.036134															0.366553				0.010398
					0.050328				0.002358	0.00452															0.020037				0.016109	0.024966															0.245103				0.00207
					0.003158				0.002353	0.017548															0.020866				0.006789	0.023061															0.172244				0.003382
					0.003375				0.001798	0.010881															0.027199				0.016255	0.03507															0.004607				0.054341
					0.003328				0.00248	0.004568															0.037733				0.009793	0.031614															0.017358				0.021799
					0.002902				0.002685	0.004544															0.033877				0.011087	0.027865															0.054178				0.01069
					0.002827				0.003982	0.003295															0.038075				0.010764	0.02616															0.060843				0.011457
					0.004433				0.001757	0.002169															0.073959				0.005922	0.033633															0.013522				0.021959
					0.004433				0.003779	0.003064															0.021749				0.020465	0.017149															0.286034				0.211309
					0.003939				0.014047	0.003073															0.015322				0.0299	0.012983															0.464261				0.038454
					0.004433				0.003587	0.003209															0.015322				0.028009	0.04732															0.464261				0.01326
					0.003274				0.002252	0.007801															0.015274				0.025007	0.031319															0.359331				0.014372
					0.007091				0.002539	0.003127															0.015322				0.024872	0.013119															0.464261				0.025998
					0.007038				0.002588	0.003214															0.017455				0.012675	0.023004															0.113931				0.275379
					0.003605				0.000805	0.008567															0.015734				0.013255	0.018203															0.564558				0.002171
					0.005128				0.00384	0.006487															0.019749				0.010955	0.014262															0.313279				0.023082
					0.028817				0.008722	0.004216															0.018497				0.022236	0.011356															0.245099				0.122184
					0.034229				0.002854	0.004216															0.019821				0.013932	0.012118															0.408304				0.051786
					0.008579				0.01504	0.001281															0.017172				0.010224	0.014957															0.075324				0.006114
					0.008332				0.009311	0.003935															0.016659				0.070033	0.014957															0.661582				0.009509
					0.006569				0.006381	0.001292															0.01547				0.017034	0.025979															0.684081				0.002597
					0.017869				0.017276	0.0177															0.015446				0.020321	0.032857															0.682155				0.037981
					0.011487				0.017233	0.005402															0.015262				0.016162	0.007395															0.657233				0.149962
					0.008631				0.011784	0.018315															0.016123				0.014376	0.006054															0.692139				0.002033
					0.006468				0.003665	0.015467															0.015722				0.014383	0.015405															0.694785				0.002547
					0.001121				0.003194	0.005435															0.015475				0.016366	0.008504															0.684454				0.014231
					0.001449				0.003492	0.01543															0.015251				0.015519	0.008223															0.654852				0.087515
					0.005876				0.028607	0.00689															0.020874				0.02002	0.018145															0.180685				0.084942
					0.003256				0.022933	0.004044															0.01452				0.033677	0.005609															0.167675				0.06502
					0.001619				0.003733	0.008277															0.016565				0.017832	0.016621															0.153243				0.002261
					0.00233				0.005596	0.013369															0.006259				0.055492	0.014925															0.062648				0.001462
					0.008867				0.002278	0.011688															0.014473				0.051717	0.017658															0.102154				0.061217
					0.011322				0.011882	0.004283															0.012923				0.034688	0.0376															0.267783				0.036941
					0.005337				0.005119	0.002946															0.028971				0.057305	0.021335															0.128389				0.126837
					0.013716				0.00667	0.0032															0.018				0.026886	0.015023															0.264382				0.003189
					0.003572				0.004949	0.003115															0.017709				0.066633	0.040635															0.400517				0.048792
					0.004816				0.005283	0.0032															0.015936				0.027376	0.020328															0.63952				0.012285
					0.006662				0.011603	0.004561															0.015379				0.020252	0.029878															0.208035				0.289301
					0.006027				0.002494	0.005149															0.015101				0.020255	0.020328															0.497452				0.206305
					0.004236				0.0063	0.007916															0.015329				0.020477	0.015256															0.596011				0.066506
					0.005008				0.003653	0.008138															0.015255				0.013051	0.015334															0.576227				0.167364
					0.016006				0.002506	0.013529															0.015026				0.023549	0.015644															0.41019				0.198047
					0.016266				0.017744	0.005195															0.015127				0.018182	0.015666															0.516263				0.253893
					0.005033				0.004061	0.006706															0.016055				0.01369	0.016095															0.628617				0.351757
					0.002537				0.012006	0.006403															0.016069				0.029159	0.014033															0.628374				0.097237
					0.003582				0.015637	0.008483															0.015109				0.019188	0.016401															0.503548				0.23608
					0.00372				0.003322	0.003439															0.015285				0.016189	0.014775															0.381328				0.664747
					0.057237				0.0009	0.004831															0.015131				0.020857	0.01577															0.248402				0.227247
					0.003639				0.001701	0.003002															0.015601				0.013852	0.016126															0.298847				0.225746
					0.003998				0.000447	0.002794															0.032683				0.008921	0.017278															0.017667				0.086722
					0.004408				0.000598	0.004221															0.015814				0.020408	0.015176															0.26652				0.026766
					0.002546				0.000722	0.002528															0.034288				0.028369	0.012441															0.161437				0.077328
					0.00287				0.004264	0.004221															0.017028				0.0136	0.015145															0.403798				0.107371
					0.002301				0.003011	0.003543															0.055799				0.005575	0.0245															0.007777				0.44987
					0.002344				0.003193	0.001787															0.031688				0.015439	0.015145															0.029984				0.447808
					0.010017				0.001853	0.003656															0.003213				0.036221	0.015255															0.041167				0.030206
					0.003788				0.011237	0.003197															0.012846				0.019339	0.016508															0.538897				0.085238
					0.00329				0.044701	0.003278															0.016125				0.026727	0.015137															0.47947				0.078244
					0.003503				0.00968	0.00925															0.019808				0.023713	0.012481															0.251808				0.065889
					0.00349				0.004489	0.013255															0.018211				0.020499	0.018202															0.12237				0.001074
					0.003495				0.00959	0.004446															0.015578				0.032386	0.018001															0.219212				0.073063
					0.003614				0.005359	0.012089															0.017079				0.019999	0.015763															0.913313				0.061395
					0.001474				0.017648	0.003138															0.016779				0.023271	0.11665															0.174803				0.015458
					0.001328				0.015853	0.003179															0.013377				0.01552	0.01821															0.555122				0.042872
					0.00168				0.016372	0.003183															0.008409				0.008195	0.023862															0.239772				5.29e-05
					0.006572				0.001919	0.003168															0.005911				0.023331	0.0269															0.373764				0.000575
					0.007894				0.001893	0.004463															0.02074				0.007974	0.02599															0.347349				0.001194
					0.004932				0.003251	0.003093															0.014255				0.013785	0.02537															0.770296				0.398107
					0.004284				0.022426	0.010159															0.019013				0.010571	0.019737															0.519723				0.341373
					0.008049				0.021946	0.004373															0.014465				0.009297	0.025365															0.672694				0.196385
					0.004915				0.007503	0.019484															0.013862				0.016699	0.016732															0.623962				0.56169
					0.00309				0.006835	0.017034															0.003922				0.016684	0.015153															0.046736				0.563308
					0.003232				0.006942	0.019951															0.015721				0.015861	0.017423															0.392423				0.570928
					0.003384				0.01116	0.027867															0.031178				0.015792	0.02623															0.044103				0.559662
					0.00327				0.008621	0.006791															0.014895				0.015803	0.027492															0.224458				0.561813
					0.003298				0.005474	0.005431															0.015699				0.026607	0.032348															0.118053				0.159084
					0.003467				0.003843	0.017287															0.014207				0.06147	0.017209															0.124581				0.01323
					0.003667				0.014942	0.007133															0.014143				0.02531	0.014896															0.136865				0.055253
					0.003629				0.007884	0.006311															0.014585				0.015254	0.013171															0.072287				0.307883
					0.006531				0.003054	0.004039															0.013597				0.011442	0.012924															0.099949				0.005764
					0.003498				0.002164	0.004078															0.020579				0.015699	0.025266															0.245015				0.046292
					0.012257				0.003003	0.006171															0.015143				0.009478	0.015158															0.596505				0.016742
					0.005858				0.001877	0.003743															0.035876				0.013242	0.015156															0.138348				0.018888
					0.003044				0.002237	0.004562															0.028534				0.02014	0.015402															0.069888				0.113846
					0.009455				0.002594	0.005805															0.01532				0.027884	0.013632															0.576244				0.069683
					0.004255				0.002749	0.008021															0.027566				0.031783	0.013674															0.032766				0.207815
					0.016064				0.00245	0.003298															0.015571				0.015017	0.017205															0.603748				0.105529
					0.009576				0.007193	0.002827															0.014998				0.011907	0.019155															0.372297				0.081337
					0.010821				0.009539	0.004687															0.01604				0.044955	0.012859															0.613621				0.140021
					0.003897				0.004976	0.004759															0.015581				0.015894	0.016944															0.604488				0.635282
					0.004635				0.008104	0.005068															0.01573				0.016107	0.037804															0.60104				0.651059
					0.003918				0.001333	0.005228															0.019122				0.015646	0.014963															0.26373				0.558779
					0.009353				0.003003	0.003071															0.015587				0.015982	0.014876															0.502638				0.644553
					0.024271				0.001577	0.003464															0.01865				0.030533	0.013916															0.275971				0.019571
					0.002855				0.002148	0.023622															0.020762				0.016773	0.019151															0.228307				0.014876
					0.0114				0.003252	0.005649															0.013046				0.027532	0.025422															0.001191				0.084174
					0.019736				0.003039	0.00637															0.041466				0.020708	0.00985															0.036545				0.022481
					0.002061				0.003153	0.002944															0.012882				0.018424	0.013824															0.266977				0.097308
					0.002388				0.003125	0.003999															0.019743				0.065594	0.019506															0.016995				0.011096
					0.002271				0.004082	0.004477															0.010522				0.027868	0.018579															0.044186				0.04711
					0.003348				0.005503	0.003492															0.00883				0.034934	0.017419															0.027218				0.034228
					0.001217				0.005916	0.00331															0.003497				0.015312	0.018953															0.021931				0.4624
					0.0017				0.006578	0.011689															0.054768				0.022194	0.01021															0.171812				0.178787
					0.002132				0.003523	0.004275															0.013489				0.027125	0.007388															0.867874				0.133766
					0.001194				0.003906	0.004274															0.012163				0.024405	0.015947															0.73243				0.114303
					0.002023				0.003272	0.005982															0.016147				0.021294	0.015195															0.071809				0.213383
					0.011527				0.006923	0.006774															0.023286				0.022153	0.015195															0.074595				0.178265
					0.003836				0.00263	0.003078															0.023236				0.016417	0.015413															0.507858				0.190019
					0.008773				0.009137	0.003969															0.015889				0.018987	0.015502															0.573762				0.126172
					0.003814				0.009764	0.005289															0.123264				0.017676	0.011657															0.013983				0.050242
					0.014268				0.007517	0.006215															0.021445				0.026075	0.01493															0.417911				0.024192
					0.009699				0.002771	0.004426															0.03452				0.0112	0.017042															0.172999				0.004913
					0.012944				0.004465	0.005007															0.015832				0.030107	0.016788															0.666276				0.429863
					0.00304				0.004115	0.01999															0.016364				0.034877	0.017289															0.590438				0.230732
					0.005798				0.002591	0.003331															0.059393				0.027781	0.0169															0.110245				0.212373
					0.017863				0.005361	0.003927															0.012368				0.020386	0.018935															0.617441				0.226334
					0.004249				0.002483	0.005483															0.017345				0.011754	0.012383															0.47254				0.118356
					0.02155				0.006099	0.019777															0.016279				0.028019	0.015065															0.665689				0.122343
					0.004249				0.00196	0.01267															0.015149				0.016804	0.016016															0.474419				0.316786
					0.004249				0.002982	0.010654															0.016437				0.016009	0.038633															0.65769				0.13672
					0.005251				0.001904	0.007516															0.015149				0.03909	0.026809															0.474419				0.198098
					0.003424				0.002278	0.010201															0.015149				0.024049	0.013791															0.474419				0.290803
					0.008143				0.019113	0.008525															0.015134				0.011905	0.018339															0.585443				0.146135
					0.007929				0.002128	0.018891															0.016883				0.008313	0.013092															0.160645				0.304101
					0.003236				0.00102	0.007825															0.01636				0.010399	0.02031															0.578805				0.000846
					0.008585				0.002994	0.00516															0.018599				0.013455	0.016295															0.370056				0.927459
					0.002898				0.001818	0.008121															0.013537				0.036802	0.023234															0.569133				0.122976
					0.008081				0.002894	0.006514															0.015482				0.035559	0.018259															0.759948				0.035417
					0.003115				0.018372	0.004539															0.010941				0.028991	0.015192															0.256291				0.049682
					0.002455				0.002585	0.001665															0.015037				0.034867	0.018002															0.83958				0.06449
					0.004524				0.002693	0.007713															0.012983				0.015768	0.015514															0.144463				0.30941
					0.003283				0.004701	0.001926															0.012522				0.051294	0.006918															0.636973				0.02444
					0.014364				0.00279	0.00183															0.015455				0.016919	0.012231															0.464785				0.05219
					0.019059				0.003198	0.009049															0.014588				0.016208	0.011106															0.156263				0.102602
					0.012981				0.002486	0.015898															0.018081				0.012783	0.011396															0.090082				0.250687
					0.013391				0.00437	0.003366															0.016038				0.019049	0.01742															0.96041				0.186259
					0.004312				0.002137	0.003256															0.018485				0.019645	0.018857															0.006092				0.145991
					0.004312				0.003104	0.003859															0.017965				0.015247	0.01122															0.008954				0.164704
					0.006358				0.00339	0.003077															0.015326				0.015183	0.018654															0.514253				0.456931
					0.003127				0.003134	0.003209															0.015326				0.031727	0.015004															0.514252				0.040237
					0.004161				0.003185	0.003347															0.024499				0.015988	0.031312															0.28299				0.168229
					0.00493				0.003129	0.003402															0.0241				0.026148	0.019329															0.064197				0.052557
					0.0037				0.003285	0.003196															0.015031				0.021224	0.016338															0.450553				0.072786
					0.029242				0.003143	0.003119															0.015136				0.026919	0.01582															0.558844				0.050442
					0.002451				0.003106	0.003175															0.010505				0.017362	0.020812															0.381342				0.115927
					0.015258				0.003051	0.003992															0.023525				0.025011	0.030708															0.006612				0.056039
					0.003102				0.002757	0.005206															0.006744				0.031272	0.022382															0.080035				0.041039
					0.00193				0.008176	0.002885															0.011838				0.049477	0.008424															0.039424				0.020751
					0.002807				0.002367	0.003846															0.037264				0.017798	0.012686															0.003511				0.320595
					0.002961				0.002489	0.003176															0.070932				0.03937	0.009492															0.003956				0.087664
					0.003045				0.002268	0.002794															0.071811				0.031704	0.011966															0.008942				0.201082
					0.003552				0.011135	0.003077															0.024817				0.014575	0.014713															0.202251				0.038955
					0.002809				0.002223	0.002838															0.021612				0.016487	0.012823															0.230576				0.030153
					0.003465				0.002351	0.004311															0.034235				0.018035	0.014828															0.097925				0.67546
					0.018083				0.002077	0.003018															0.010804				0.026594	0.024852															0.023578				0.107305
					0.014534				0.002688	0.002217															0.01442				0.011232	0.014333															0.524532				0.020442
					0.005584				0.00505	0.028798															0.028939				0.030797	0.026083															0.120501				0.018911
					0.017723				0.005199	0.022088															0.015959				0.051592	0.039301															0.753652				0.011787
					0.002838				0.004124	0.024165															0.019253				0.014944	0.016343															0.354636				0.071613
					0.006591				0.001367	0.00293															0.016126				0.018508	0.016111															0.001136				0.054176
					0.001758				0.006301	0.00378															0.014231				0.028294	0.016191															0.07666				0.081631
					0.002487				0.013305	0.00437															0.017754				0.016171	0.086065															0.438601				0.221282
					0.002015				0.029947	0.003188															0.008397				0.01927	0.015246															0.482744				0.055441
					0.002487				0.003423	0.004183															0.010026				0.015678	0.015292															0.251263				0.00449
					0.002798				0.003385	0.004138															0.013019				0.01679	0.020076															0.580518				0.589632
					0.002514				0.027952	0.002849															0.010026				0.01602	0.018615															0.251263				0.167134
					0.004213				0.035502	0.023328															0.00712				0.016262	0.017449															0.2025				0.152562
					0.002246				0.017864	0.008322															0.012781				0.016746	0.011876															0.531711				0.595662
					0.01627				0.018129	0.011329															0.006741				0.022486	0.019147															0.016185				0.051425
					0.001966				0.003145	0.004739															0.010051				0.022258	0.029452															0.01698				0.138686
					0.003046				0.009464	0.003479															0.105347				0.023681	0.016207															0.021099				0.117345
					0.007244				0.011661	0.003713															0.035944				0.017691	0.015161															0.057466				0.08281
					0.002478				0.013121	0.005046															0.045808				0.022788	0.014787															0.023592				0.017328
					0.003027				0.007484	0.003627															0.022093				0.016491	0.015571															0.331205				0.006681
					0.004558				0.005308	0.004497															0.015323				0.014434	0.020603															0.361215				0.005657
					0.001768				0.007837	0.003916															0.052309				0.030048	0.014333															0.018759				0.138462
					0.004115				0.017076	0.002101															0.015556				0.048421	0.017108															0.483977				0.124177
					0.004221				0.006608	0.003954															0.011214				0.026269	0.01463															0.621954				0.063667
					0.028295				0.017649	0.001429															0.021388				0.022185	0.009894															0.236989				0.202476
					0.004294				0.005654	0.009828															0.060434				0.017897	0.016427															0.048376				0.433224
					0.004294				0.003633	0.003674															0.027909				0.021826	0.009782															0.000142				0.204782
					0.004294				0.001648	0.009019															0.015221				0.017643	0.025689															0.489656				0.423353
					0.004294				0.00361	0.018435															0.015221				0.012622	0.013988															0.489656				0.332247
					0.004294				0.00304	0.003545															0.015221				0.010923	0.014002															0.489656				0.647028
					0.002602				0.008888	0.006224															0.015221				0.015453	0.010838															0.489656				0.122488
					0.003016				0.00306	0.003754															0.015221				0.013273	0.028597															0.489656				0.11943
					0.002697				0.003272	0.003566															0.032989				0.018339	0.032397															0.044026				0.055736
					0.009718				0.002357	0.002619															0.025913				0.028193	0.017839															0.005717				0.044657
					0.002697				0.002123	0.003692															0.043491				0.017508	0.020171															0.025927				0.112291
					0.004595				0.003231	0.010466															0.052115				0.036315	0.020796															0.009591				0.011152
					0.003034				0.002269	0.014767															0.043491				0.025271	0.022679															0.025927				0.004558
					0.002594				0.002051	0.004243															0.033757				0.018325	0.016582															0.011079				0.097835
					0.002904				0.002179	0.003104															0.043068				0.017657	0.021946															0.021718				0.005055
					0.004425				0.001991	0.001764															0.014571				0.024001	0.015128															0.133443				0.002098
					0.004425				0.002553	0.00456															0.023186				0.020186	0.026659															0.062079				0.003651
					0.00381				0.003028	0.003614															0.01542				0.02502	0.012494															0.508454				0.00107
					0.024127				0.00288	0.006926															0.01542				0.026819	0.015546															0.508454				0.101688
					0.004256				0.002878	0.004002															0.015352				0.020291	0.011092															0.366732				0.027337
					0.003223				0.018493	0.003274															0.016697				0.029244	0.021636															0.633245				0.040743
					0.003015				0.007274	0.005969															0.019445				0.010993	0.020011															0.1448				0.035581
					0.01433				0.002776	0.004984															0.020187				0.028462	0.01538															0.08085				0.002414
					0.004244				0.007632	0.048874															0.011203				0.021986	0.01441															0.248589				0.06019
					0.004132				0.002686	0.005785															0.015245				0.061692	0.009922															0.001463				0.01247
					0.003599				0.008025	0.010127															0.015493				0.019383	0.016962															0.481803				0.052935
					0.002427				0.006327	0.004249															0.017289				0.009793	0.015348															0.316613				0.033823
					0.019427				0.003152	0.004249															0.014439				0.01254	0.015784															0.48468				0.076374
					0.002987				0.045941	0.004033															0.011924				0.015272	0.015149															0.477796				0.306507
					0.002927				0.002329	0.004723															0.027182				0.017731	0.015149															0.002667				0.021497
					0.001962				0.007712	0.004723															0.024242				0.035607	0.015867															0.056872				5.9e-05
					0.00281				0.002824	0.003077															0.044573				0.017451	0.015945															0.026275				0.045586
					0.004645				0.002125	0.002929															0.012254				0.030577	0.015945															0.001285				0.059833
					0.003216				0.002286	0.003096															0.025446				0.021259	0.030961															0.213002				0.014572
					0.003174				0.002357	0.007299															0.015603				0.016166	0.008418															0.417012				0.029397
					0.002441				0.002346	0.003413															0.018638				0.01994	0.012179															0.087732				0.042271
					0.009784				0.002298	0.006732															0.010212				0.0221	0.013615															0.17367				0.063769
					0.001806				0.002228	0.005274															0.009178				0.021679	0.015328															0.183121				0.045325
					0.000543				0.019731	0.003202															0.012685				0.007717	0.014857															0.102006				0.049475
					0.001436				0.014038	0.006022															0.01241				0.008299	0.014679															0.314717				0.021782
					0.003906				0.018888	0.005548															0.011703				0.015528	0.013988															0.925582				0.005714
					0.002427				0.003942	0.010792															0.01434				0.018127	0.012838															0.730145				0.00571
					0.002243				0.003075	0.008428															0.014554				0.018877	0.013873															0.080981				0.003699
					0.002113				0.003054	0.011816															0.008547				0.00849	0.029976															0.143455				0.00706
					0.002827				0.000739	0.008468															0.006396				0.025482	0.016819															0.227659				0.054694
					0.001522				0.001866	0.016175															0.017639				0.030434	0.018341															0.002862				0.044087
					0.001466				0.007369	0.019103															0.009921				0.030616	0.017594															0.151719				0.04554
					0.00096				0.001139	0.013121															0.011785				0.022396	0.026446															0.505467				0.014882
					0.00141				0.002407	0.006563															0.014505				0.012883	0.026299															0.649164				0.011571
					0.002518				0.001947	0.018058															0.01677				0.016884	0.027972															0.462852				0.072309
					0.002722				0.001656	0.015515															0.016938				0.016665	0.016868															0.62097				0.017916
					0.003332				0.022464	0.003243															0.017222				0.038522	0.016194															0.024352				0.006223
					0.003509				0.018965	0.004041															0.009788				0.009786	0.020366															0.021976				0.002853
					0.002983				0.023955	0.009908															0.018141				0.016624	0.018194															0.116406				0.557866
					0.007348				0.025861	0.007175															0.016258				0.016498	0.015104															0.169496				0.568014
					0.001814				0.01373	0.018436															0.016536				0.01667	0.027724															0.050622				0.553331
					0.00158				0.022714	0.012859															0.02692				0.016721	0.024874															0.159789				0.547454
					0.002637				0.015808	0.003619															0.021242				0.016239	0.019302															0.280765				0.579495
					0.000887				0.025611	0.004342															0.038819				0.016632	0.018415															0.106643				0.55711
					0.000869				0.004777	0.004342															0.005169				0.016354	0.015292															0.004909				0.575857
					0.002115				0.00186	0.003172															0.010315				0.016715	0.015267															0.01368				0.548227
					0.001218				0.003286	0.003229															0.010672				0.014896	0.015267															0.035357				0.527
					0.001403				0.00241	0.003199															0.011119				0.00939	0.021251															0.011265				0.435312
					0.001851				0.002191	0.004342															0.022504				0.011183	0.018729															0.014292				0.310319
					0.007903				0.011607	0.004342															0.010491				0.012636	0.019848															0.042447				0.004367
					0.004858				0.015193	0.0033															0.010701				0.013156	0.015267															0.026236				0.534791
					0.003718				0.004164	0.00356															0.006646				0.023502	0.015267															0.000714				0.208615
					0.003982				0.003773	0.008755															0.017065				0.026921	0.017075															0.31762				0.133902
					0.004425				0.016994	0.004699															0.017064				0.025942	0.016644															0.197354				0.155197
					0.001459				0.005161	0.010676															0.017747				0.02907	0.025085															0.195415				0.108836
					0.00272				0.004997	0.006157															0.050949				0.026334	0.014244															0.019802				0.126115
					0.001233				0.004579	0.014719															0.03305				0.035351	0.015897															0.058389				0.116251
					0.002685				0.003106	0.00813															0.033881				0.024316	0.015457															0.021844				0.207654
					0.002304				0.002968	0.009395															0.012279				0.020242	0.017704															0.069818				0.258172
					0.004823				0.055149	0.003178															0.011493				0.02526	0.017187															0.061038				0.053129
					0.003443				0.008587	0.003178															0.015849				0.057678	0.016348															0.027401				0.013475
					0.003474				0.00397	0.003157															0.014497				0.017076	0.021606															0.838548				0.524588
					0.005693				0.003884	0.010746															0.019882				0.024524	0.021606															0.114948				0.043476
					0.002837				0.021505	0.003225															0.018265				0.025556	0.043604															0.140014				0.19823
					0.003152				0.029237	0.004179															0.031001				0.01528	0.056386															0.096031				0.371591
					0.003658				0.006052	0.007747															0.011483				0.016561	0.021358															0.019268				0.634974
					0.003428				0.005443	0.015304															0.019418				0.016774	0.015103															0.07757				0.612051
					0.00466				0.002224	0.002267															0.018064				0.016893	0.017923															0.177583				0.018433
					0.002312				0.00804	0.005445															0.014205				0.017318	0.021337															0.310082				0.018989
					0.002909				0.008172	0.01425															0.014546				0.035452	0.010927															0.774275				0.021212
					0.003231				0.003223	0.008217															0.013135				0.022617	0.015226															0.1751				0.011753
					0.002877				0.009062	0.007661															0.031627				0.065728	0.018978															0.028117				0.022602
					0.003188				0.006352	0.002545															0.017833				0.031521	0.015592															0.101967				0.055076
					0.003215				0.003837	0.002914															0.012974				0.019418	0.015105															0.705758				0.022342
					0.00481				0.003804	0.005209															0.011642				0.011883	0.010785															0.217645				0.0944
					0.00481				0.004288	0.006465															0.011351				0.028156	0.033053															0.145842				0.114571
					0.002376				0.002149	0.003368															0.016284				0.015326	0.01406															0.456528				0.128238
					0.009645				0.002192	0.006944															0.016284				0.012563	0.017988															0.456528				0.207586
					0.003843				0.011733	0.0042															0.010049				0.022652	0.015854															0.347998				0.291085
					0.003489				0.009351	0.00319															0.014364				0.01425	0.02633															0.22975				0.157147
					0.00356				0.001375	0.003349															0.015819				0.012719	0.020002															0.324462				0.012161
					0.001028				0.005867	0.003218															0.016098				0.023249	0.02813															0.19754				0.04892
					0.002373				0.00445	0.003237															0.015968				0.008917	0.016084															0.225866				0.735951
					0.001765				0.004892	0.001751															0.010702				0.0544	0.022172															0.581326				0.121352
					0.003048				0.021311	0.003216															0.00482				0.018315	0.020127															0.024099				0.197425
					0.00102				0.019718	0.003122															0.004971				0.020941	0.017586															0.050425				0.142601
					0.002825				0.014312	0.001946															0.031771				0.020972	0.015133															0.043133				0.010459
					0.003685				0.027107	0.00511															0.009775				0.021629	0.028229															0.401886				0.015449
					0.005371				0.002832	0.007703															0.032611				0.023378	0.007965															0.235008				0.025626
					0.002286				0.002581	0.004194															0.009461				0.024004	0.017516															0.274367				0.001034
					0.002661				0.002157	0.015597															0.023388				0.012464	0.030018															0.129198				0.235548
					0.002394				0.00294	0.039214															0.014708				0.02187	0.015099															0.247032				0.025423
					0.00192				0.002868	0.013035															0.015624				0.02396	0.01914															0.054081				0.021358
					0.002467				0.003069	0.025792															0.017006				0.038002	0.031267															0.011538				0.028522
					0.001786				0.002697	0.013495															0.015761				0.059111	0.014876															0.031228				0.012402
					0.002984				0.001027	0.003109															0.012364				0.0187	0.016934															0.037392				0.162464
					0.004447				0.003012	0.004311															0.010793				0.027254	0.01674															0.282129				0.018529
					0.00316				0.002205	0.00916															0.038801				0.026372	0.025872															0.020003				0.052148
					0.001845				0.002106	0.021974															0.015404				0.027204	0.016389															0.491057				0.047192
					0.002351				0.00269	0.016653															0.021229				0.011829	0.015563															0.071325				0.00996
					0.002222				0.009844	0.008752															0.007081				0.013737	0.016333															0.041872				0.225743
					0.007468				0.009395	0.002967															0.00643				0.0269	0.016091															0.05321				0.004759
					0.002023				0.002121	0.007792															0.007253				0.028165	0.015525															0.102923				0.016481
					0.003107				0.003683	0.003255															0.016076				0.017903	0.028547															0.755484				0.037021
					0.00306				0.003203	0.007663															0.012557				0.014661	0.0153															0.03737				0.193855
					0.001314				0.002483	0.003224															0.012254				0.01535	0.018405															0.262667				0.302372
					0.002582				0.001929	0.003458															0.013511				0.019546	0.02197															0.571332				0.084417
					0.003597				0.003008	0.002717															0.011555				0.038941	0.020014															0.620051				0.016708
					0.002574				0.003184	0.005117															0.01249				0.012113	0.015303															0.034269				0.703153
					0.003227				0.00395	0.003407															0.018354				0.014644	0.01236															0.232407				0.785206
					0.009568				0.002528	0.009511															0.011232				0.016858	0.015363															0.306438				0.621976
					0.011334				0.003016	0.004157															0.030949				0.017029	0.013682															0.155514				0.288236
					0.005963				0.006342	0.003006															0.028546				0.011612	0.016335															0.008831				0.471265
					0.003768				0.004119	0.005392															0.034834				0.013677	0.019007															0.04122				0.797939
					0.004342				0.003169	0.021756															0.025439				0.029057	0.011961															0.039755				0.253548
					0.003192				0.01864	0.044474															0.016343				0.015907	0.017193															0.271801				0.360857
					0.002835				0.010261	0.012282															0.015189				0.012562	0.01595															0.63222				0.530247
					0.001068				0.006706	0.00263															0.01458				0.040728	0.062563															0.15473				0.005363
					0.024059				0.00411	0.00285															0.019351				0.028394	0.019698															0.125895				0.021082
					0.00168				0.00445	0.003157															0.031195				0.0404	0.021129															0.106073				0.027045
					0.00101				0.003447	0.003162															0.001662				0.036509	0.029054															9.29e-06				0.057959
					0.001312				0.002296	0.003181															0.010773				0.042986	0.023102															0.018673				0.042566
					0.000978				0.017114	0.003313															0.011403				0.032894	0.032434															0.788537				0.055676
					0.009968				0.00991	0.004382															0.009152				0.051127	0.026679															0.428117				0.104958
					0.003303				0.016406	0.03															0.011629				0.032155	0.019481															0.779147				0.008531
					0.001766				0.005076	0.004423															0.018184				0.015999	0.033234															0.061781				0.646862
					0.00812				0.006043	0.008431															0.017093				0.016411	0.019847															0.122946				0.640362
					0.003238				0.003493	0.003554															0.014076				0.015507	0.01538															0.472197				0.554808
					0.005155				0.008605	0.002409															0.014485				0.015624	0.025729															0.438346				0.60234
					0.002478				0.003551	0.003164															0.01557				0.015661	0.021864															0.361049				0.210782
					0.005048				0.011605	0.009713															0.018635				0.015886	0.014443															0.371254				0.641719
					0.010157				0.003583	0.001013															0.014553				0.015531	0.035338															0.262701				0.237812
					0.013539				0.000852	0.002857															0.01457				0.016129	0.01174															0.182913				0.648376
					0.004063				0.001441	0.001437															0.018554				0.015483	0.009008															0.060161				0.25261
					0.004288				0.000659	0.002246															0.042972				0.031572	0.015401															0.064981				0.042661
					0.003162				0.001034	0.004501															0.019458				0.018522	0.008726															0.232652				0.05276
					0.002891				0.00077	0.003375															0.01752				0.054113	0.025916															0.298722				0.03534
					0.003095				0.000715	0.006736															0.014801				0.032319	0.013976															0.106363				0.035451
					0.002274				0.002209	0.015127															0.01597				0.033384	0.014831															0.039296				0.012337
					0.00302				0.003116	0.003974															0.011283				0.052958	0.007296															0.080536				0.051822
					0.001987				0.010048	0.003104															0.003227				0.024436	0.01604															0.105197				0.026467
					0.001861				0.00158	0.00365															0.011604				0.03058	0.015019															0.009004				0.039024
					0.003499				0.002888	0.009411															0.006				0.026097	0.023319															0.144838				0.003121
					0.00177				0.003088	0.040731															0.008245				0.019777	0.015136															0.143865				0.048005
					0.006057				0.00513	0.00816															0.021491				0.026614	0.029024															0.247649				0.036886
					0.016714				0.003095	0.011066															0.016456				0.036984	0.036607															0.812604				0.029135
					0.009525				0.002406	0.006403															0.04539				0.021529	0.022322															0.061011				0.034294
					0.00225				0.002015	0.03281															0.037459				0.035573	0.036309															0.006339				0.065199
					0.013266				0.002965	0.008806															0.034601				0.011146	0.020382															0.022401				0.023002
					0.011956				0.002763	0.000516															0.01228				0.009831	0.032379															0.171486				0.038683
					0.016158				0.004803	0.00252															0.037572				0.021707	0.021324															0.007767				0.032873
					0.002414				0.00313	0.002835															0.017287				0.029986	0.012456															0.06121				0.026856
					0.001692				0.001754	0.008566															0.035057				0.007068	0.007561															0.011526				0.01782
					0.004003				0.001076	0.002895															0.017156				0.010664	0.013103															0.116339				0.054647
					0.003696				0.001065	0.0119															0.03504				0.012364	0.022136															0.039007				0.027328
					0.00307				0.000853	0.006327															0.020449				0.027839	0.011467															0.04463				0.039073
					0.002761				0.019411	0.009662															0.015138				0.012956	0.029135															0.311055				0.012846
					0.000812				0.002048	0.002513															0.03752				0.027653	0.018969															0.035436				0.005804
					0.000657				0.001942	0.003856															0.01136				0.063526	0.015174															0.28716				0.024256
					0.001123				0.001706	0.002771															0.038567				0.011653	0.013024															0.052509				0.019973
					0.001253				0.004698	0.016928															0.027506				0.009433	0.014011															0.042647				0.063532
					0.002498				0.009035	0.003839															0.016869				0.014949	0.012335															0.016093				0.074501
					0.002203				0.003133	0.018105															0.02068				0.017444	0.017069															0.026338				0.361624
					0.019811				0.003016	0.014866															0.034107				0.018601	0.019706															0.237501				0.219784
					0.002782				0.01861	0.003918															0.002583				0.012927	0.017995															0.011211				0.100137
					0.004629				0.002284	0.008356															0.016034				0.014476	0.016985															0.00683				0.105243
					0.002989				0.005661	0.014615															0.00821				0.009556	0.018285															0.043076				0.008943
					0.002435				0.012821	0.004042															0.012444				0.008664	0.016143															0.202457				0.06302
					0.002329				0.002801	0.005559															0.023352				0.020856	0.01594															0.327807				0.11627
					0.002836				0.002155	0.005625															0.012315				0.015209	0.014947															0.473874				0.019176
					0.002517				0.00318	0.008322															0.010025				0.010952	0.015145															0.180768				0.097435
					0.004655				0.003333	0.015127															0.013377				0.008537	0.015316															0.609432				0.038628
					0.003552				0.003075	0.004382															0.013106				0.017885	0.014703															0.240509				0.089015
					0.00276				0.024465	0.003822															0.035315				0.017	0.029531															0.07989				0.131966
					0.002459				0.005959	0.00334															0.022232				0.019136	0.023979															0.123495				0.063995
					0.004036				0.00319	0.010421															0.013196				0.035961	0.021641															0.036257				0.001699
					0.00364				0.011203	0.003086															0.010882				0.024904	0.014965															0.056694				0.231355
					0.003657				0.002193	0.005741															0.016831				0.013186	0.027571															0.342244				0.073873
					0.00958				0.002958	0.003005															0.014372				0.025992	0.025029															0.284495				0.001826
					0.003371				0.002306	0.004518															0.015825				0.021115	0.010689															0.272248				0.250345
					0.002133				0.001921	0.002577															0.008709				0.018138	0.015789															0.019415				0.097159
					0.005306				0.002887	0.001993															0.029505				0.025079	0.027673															0.105033				0.126379
					0.003186				0.002277	0.005395															0.030555				0.032415	0.017289															0.01288				0.094166
					0.003998				0.002222	0.003883															0.014955				0.019439	0.012569															0.471239				0.084773
					0.004782				0.002971	0.004136															0.012551				0.012014	0.016438															0.208953				0.183354
					0.010632				0.003565	0.009866															0.030136				0.011632	0.018644															0.22074				0.11603
					0.004798				0.002191	0.005218															0.018905				0.016866	0.01504															0.20424				0.098266
					0.001716				0.009941	0.003765															0.027458				0.02069	0.015161															0.048742				0.129868
					0.003998				0.003154	0.002437															0.017329				0.022606	0.016094															0.273121				0.117604
					0.002831				0.001032	0.001235															0.010966				0.013281	0.015138															0.501603				0.002282
					0.002826				0.00308	0.003519															0.040859				0.022698	0.014818															0.166965				0.063823
					0.001991				0.003129	0.016306															0.03486				0.021357	0.012892															0.02651				0.039388
					0.002739				0.002164	0.005893															0.021676				0.033114	0.010028															0.029862				0.036528
					0.00574				0.002453	0.004586															0.027742				0.025021	0.019415															0.020223				0.054738
					0.004666				0.002501	0.006996															0.016149				0.030555	0.018195															0.957966				0.006989
					0.00489				0.00318	0.003425															0.01918				0.025923	0.014789															0.101739				0.005754
					0.004269				0.003232	0.004234															0.017823				0.062439	0.029509															0.169895				0.007925
					0.007136				0.003678	0.012581															0.015675				0.019168	0.012958															0.261431				0.07729
					0.002621				0.003588	0.008301															0.033428				0.018007	0.016485															0.110388				0.096146
					0.001524				0.003131	0.005259															0.019556				0.015971	0.010338															0.030751				0.279875
					0.001135				0.003336	0.005018															0.028896				0.016027	0.014197															0.025725				0.245231
					0.00258				0.002983	0.00438															0.007154				0.018937	0.013863															0.028316				0.065798
					0.002706				0.005223	0.008336															0.027441				0.027913	0.014016															0.191179				0.046859
					0.004495				0.001753	0.002152															0.031404				0.015722	0.015269															0.021803				0.02792
					0.001044				0.001672	0.004716															0.010489				0.029738	0.015585															0.299292				0.103825
					0.007467				0.001616	0.004584															0.016546				0.022965	0.011972															0.339452				0.006696
					0.012989				0.002543	0.005477															0.022812				0.018196	0.01657															0.146708				0.060457
					0.002446				0.00496	0.005969															0.018644				0.019621	0.016475															0.041112				0.058169
					0.003554				0.005785	0.008204															0.043229				0.017521	0.02562															0.009703				0.20594
					0.003352				0.007799	0.004375															0.010113				0.015594	0.017061															0.0391				0.126991
					0.002956				0.00413	0.00359															0.01597				0.013342	0.019469															0.243237				0.122524
					0.003165				0.001106	0.003982															0.016163				0.020315	0.015212															0.15611				0.029992
					0.0031				0.003012	0.004012															0.024286				0.018128	0.015422															0.047007				0.005706
					0.011961				0.002234	0.005286															0.018554				0.018414	0.015179															0.088813				0.00475
					0.003874				0.003801	0.005035															0.02068				0.029518	0.015179															0.066095				0.047357
					0.005936				0.003441	0.004786															0.01621				0.030919	0.015333															0.57393				0.007824
					0.002454				0.003453	0.013642															0.015802				0.028429	0.0153															0.331246				0.121646
					0.006528				0.003351	0.003131															0.020661				0.022276	0.015267															0.238533				0.115883
					0.003008				0.036059	0.003109															0.010564				0.02231	0.028593															0.439019				0.117652
					0.003814				0.029468	0.003437															0.018442				0.027981	0.024885															0.332544				0.077639
					0.004814				0.034418	0.00312															0.01309				0.053732	0.027951															0.457036				0.0093
					0.006567				0.003658	0.003183															0.01516				0.044631	0.015594															0.335881				0.022273
					0.004037				0.00354	0.003437															0.018393				0.049861	0.026285															0.274506				0.012542
					0.001388				0.003201	0.003154															0.022441				0.015535	0.020821															0.19443				0.290495
					0.003038				0.031019	0.003174															0.023658				0.015653	0.015594															0.133721				0.23749
					0.002122				0.003565	0.003785															0.011234				0.0195	0.022704															0.225353				0.082017
					0.003655				0.003071	0.006131															0.006524				0.017095	0.021362															0.10233				0.468652
					0.001598				0.003031	0.006733															0.01563				0.034063	0.013794															0.851505				0.073483
					0.002318				0.004217	0.003971															0.018261				0.030579	0.026441															0.227314				0.036794
					0.002496				0.00609	0.002618															0.009168				0.038351	0.025267															0.462175				0.025236
					0.011867				0.003617	0.008961															0.011439				0.01543	0.017779															0.298616				0.487689
					0.002408				0.003797	0.002716															0.013464				0.015663	0.026122															0.517117				0.632105
					0.002954				0.003093	0.002786															0.016676				0.015505	0.01841															0.613774				0.283105
					0.000901				0.003344	0.001794															0.007621				0.015453	0.020774															0.042566				0.356305
					0.003511				0.003097	0.005639															0.009732				0.031231	0.016787															0.043335				0.036445
					0.004033				0.003443	0.004815															0.019439				0.016498	0.014638															0.078408				0.144715
					0.003464				0.003198	0.001316															0.016107				0.030562	0.012766															0.21114				0.037704
					0.00859				0.003127	0.003816															0.015916				0.015835	0.013237															0.380138				0.196337
					0.00196				0.002215	0.002057															0.016209				0.020645	0.023979															0.191295				0.073575
					0.002975				0.002387	0.001763															0.016619				0.025275	0.022202															0.008954				0.049678
					0.003893				0.002766	0.00306															0.012306				0.03701	0.011793															0.618135				0.021682
					0.002036				0.008556	0.001589															0.021945				0.023991	0.011963															0.047828				0.011198
					0.002991				0.001683	0.002302															0.020941				0.014104	0.017276															0.149505				0.187929
					0.003752				0.002915	0.002586															0.003916				0.025884	0.01117															0.054093				0.04908
					0.001227				0.00298	0.002091															0.022818				0.020877	0.012831															0.052065				0.065413
					0.001273				0.002251	0.001851															0.015927				0.019613	0.011063															0.259006				0.087534
					0.00326				0.001859	0.001734															0.01193				0.020028	0.014349															0.457359				0.048244
					0.0018				0.047284	0.000724															0.006667				0.008169	0.01265															0.326697				0.395058
					0.001228				0.003562	0.000911															0.013423				0.013067	0.013629															0.449768				0.894647
					0.004156				0.002936	0.002804															0.017011				0.024472	0.016403															0.783733				0.018631
					0.003326				0.003006	0.003726															0.007063				0.015102	0.008121															0.359535				0.292597
					0.002203				0.002955	0.002348															0.015872				0.008912	0.008815															0.365056				0.161813
					0.003506				0.003047	0.003386															0.017892				0.009725	0.00801															0.390335				0.06078
					0.002862				0.001852	0.004194															0.018809				0.012915	0.010678															0.050798				0.635492
					0.002				0.001732	0.006654															0.01193				0.01372	0.012575															0.051289				0.074092
					0.012534				0.009124	0.004249															0.008144				0.018889	0.014724															0.043966				0.158053
					0.00918				0.007577	0.004249															0.011639				0.026049	0.015615															0.072425				0.128947
					0.002415				0.0059	0.003687															0.011889				0.012757	0.015149															0.015947				0.01733
					0.004126				0.005354	0.029455															0.013679				0.025273	0.015149															0.006799				0.056879
					0.004072				0.015743	0.023463															0.015668				0.017546	0.015208															0.051587				0.134153
					0.002303				0.003154	0.013987															0.010653				0.026265	0.039499															0.061584				0.20679
					0.003385				0.003009	0.008355															0.022841				0.049775	0.036259															0.063719				0.046894
					0.002414				0.003583	0.006894															0.012048				0.035373	0.018549															0.040084				0.03644
					0.011104				0.00301	0.013256															0.01616				0.011082	0.015159															0.067939				0.086109
					0.0044				0.003042	0.002773															0.016168				0.037714	0.010281															0.007582				0.064332
					0.000562				0.003129	0.005034															0.023676				0.01957	0.014001															0.028161				0.04307
					0.008274				0.003287	0.003601															0.004622				0.027789	0.014129															0.005342				0.034774
					0.003672				0.007905	0.001849															0.011048				0.012885	0.022855															0.786543				0.220458
					0.002703				0.002533	0.022892															0.016527				0.017731	0.01758															0.138218				0.299303
					0.003324				0.003354	0.012521															0.024311				0.011037	0.012554															0.204595				0.041966
					0.004225				0.003413	0.004529															0.028814				0.014721	0.005644															0.248575				0.40141
					0.01143				0.002629	0.002972															0.013418				0.016438	0.007664															0.34725				0.212837
					0.00342				0.004431	0.015174															0.014939				0.012133	0.030069															0.281721				0.205925
					0.002746				0.002514	0.004266															0.017524				0.02211	0.01545															0.149977				0.266684
					0.00299				0.003507	0.004257															0.007874				0.018566	0.025353															0.02882				0.470703
					0.002916				0.002429	0.004652															0.012172				0.028897	0.020473															0.320127				0.097031
					0.00731				0.009398	0.00214															0.02963				0.011481	0.015978															0.029442				0.083365
					0.001857				0.005204	0.009139															0.03728				0.040611	0.015641															0.017649				0.064995
					0.001575				0.002137	0.011816															0.019872				0.03851	0.025073															0.013326				0.025147
					0.002624				0.004397	0.006465															0.019083				0.037626	0.026738															0.110905				0.062426
					0.002207				0.002136	0.00304															0.011747				0.038158	0.031681															0.155676				0.088678
					0.003646				0.001632	0.009721															0.022578				0.056223	0.038236															0.096488				0.082613
					0.002799				0.009897	0.013868															0.018668				0.038231	0.026079															0.082986				0.073539
					0.008979				0.016609	0.004084															0.01625				0.034586	0.016141															0.219713				0.060535
					0.004054				0.003272	0.01749															0.030045				0.037148	0.016416															0.033404				0.020693
					0.004683				0.004311	0.01408															0.016329				0.056957	0.015553															0.497477				0.005118
					0.000704				0.003358	0.002727															0.01591				0.028815	0.016588															0.281442				0.024845
					0.001465				0.003137	0.011136															0.015922				0.029262	0.016427															0.369687				0.050654
					0.001443				0.008405	0.004343															0.010445				0.032113	0.008448															0.140035				0.047706
					0.001956				0.012822	0.003262															0.006848				0.022033	0.023543															0.025502				0.053627
					0.003097				0.021684	0.004343															0.006295				0.020088	0.040916															0.100284				0.009053
					0.006239				0.00098	0.006145															0.021009				0.022435	0.017766															0.360343				0.005736
					0.002497				0.004751	0.002538															0.043495				0.030686	0.040916															0.084007				0.001107
					0.003441				0.004514	0.004044															0.015564				0.036592	0.011862															0.071772				0.01175
					0.003343				0.001564	0.002761															0.009083				0.034348	0.021073															0.285458				0.027446
					0.002642				0.003072	0.002488															0.01407				0.02976	0.034357															0.27635				0.050574
					0.004726				0.011226	0.00664															0.016984				0.044044	0.025865															0.482089				0.023283
					0.007051				0.01641	0.002253															0.014411				0.031122	0.01244															0.510269				0.03591
					0.008318				0.001466	0.002253															0.033019				0.029773	0.007413															0.167317				0.022401
					0.003654				0.003168	0.002253															0.018317				0.021728	0.011098															0.313864				0.003394
					0.011553				0.001166	0.004262															0.018729				0.050034	0.011098															0.37837				0.019672
					0.003401				0.001955	0.009158															0.021874				0.031747	0.011098															0.120271				0.0184
					0.003813				0.002877	0.005202															0.018103				0.042915	0.016477															0.406594				0.012228
					0.003811				0.005291	0.004252															0.013645				0.015867	0.017402															0.147637				0.000239
					0.003291				0.013797	0.006369															0.014965				0.014697	0.022354															0.321665				0.01212
					0.003713				0.013388	0.020688															0.014094				0.01149	0.015873															0.403005				0.007888
					0.003167				0.00116	0.008515															0.013618				0.005428	0.020889															0.782482				0.006933
					0.001458				0.003289	0.009319															0.015415				0.012039	0.024767															0.338651				0.005149
					0.004196				0.011713	0.007474															0.016573				0.018628	0.029596															0.059941				0.10577
					0.005687				0.002655	0.004834															0.018578				0.016333	0.031086															0.2869				0.032779
					0.001444				0.018468	0.004161															0.025487				0.018034	0.028109															0.103587				0.005536
					0.006709				0.007606	0.003838															0.035807				0.01045	0.0151															0.058662				0.045461
					0.004499				0.0028	0.003538															0.025452				0.016611	0.015031															0.026139				0.002058
					0.001631				0.004192	0.004161															0.008188				0.013407	0.015008															0.020897				0.01768
					0.002957				0.007487	0.003702															0.013681				0.017884	0.015253															0.404231				0.029226
					0.003057				0.002816	0.010886															0.013189				0.018947	0.015031															0.79665				0.034623
					0.003053				0.012785	0.002561															0.015512				0.023757	0.015043															0.797993				0.034171
					0.000926				0.018189	0.002825															0.01546				0.02411	0.024636															0.862721				0.113078
					0.002452				0.007025	0.003036															0.026172				0.021791	0.020334															0.039396				0.076609
					0.002539				0.002823	0.001745															0.034499				0.023889	0.014607															0.051439				0.047863
					0.001156				0.004142	0.005078															0.009482				0.022782	0.021583															0.009125				0.218514
					0.004344				0.00221	0.007523															0.035565				0.033757	0.022116															0.230315				0.014198
					0.001672				0.007698	0.003227															0.011695				0.023039	0.021893															0.053116				0.191184
					0.002566				0.004054	0.001831															0.017935				0.056035	0.024792															0.005059				0.053308
					0.000609				0.008623	0.003145															0.013338				0.02175	0.019293															0.590216				0.169865
					0.002256				0.006654	0.003116															0.013676				0.040812	0.01096															0.527644				0.060973
					0.003143				0.009312	0.007154															0.024752				0.01906	0.012798															0.063457				0.133695
					0.004774				0.001636	0.014967															0.014537				0.049831	0.012491															0.114873				0.048057
					0.00357				0.001624	0.014431															0.021537				0.032601	0.028874															0.060458				0.02
					0.015954				0.00161	0.020427															0.018527				0.029895	0.015557															0.26175				0.059782
					0.000758				0.001835	0.009873															0.01707				0.011736	0.016999															0.180542				0.138853
					0.005883				0.002301	0.009873															0.026513				0.020876	0.024225															0.071864				0.122989
					0.01052				0.001665	0.001964															0.012439				0.011577	0.022082															0.691854				0.076435
					0.005142				0.002454	0.004467															0.016341				0.018036	0.022082															0.040756				0.089191
					0.008507				0.006254	0.00265															0.018066				0.016524	0.010518															0.015036				0.066868
					0.002959				0.017075	0.011688															0.022298				0.011906	0.010471															0.028424				0.162626
					0.004284				0.017998	0.02584															0.022231				0.014532	0.017318															0.009684				0.022377
					0.003563				0.002778	0.013466															0.017782				0.019145	0.021477															0.040705				0.004616
					0.003551				0.005534	0.00373															0.018178				0.01461	0.007119															0.127247				0.004515
					0.003806				0.006369	0.00601															0.01567				0.021745	0.023469															0.206643				0.122876
					0.003499				0.002812	0.002937															0.014047				0.016351	0.015319															0.299345				0.067835
					0.003714				0.002373	0.017128															0.014782				0.014827	0.019638															0.358036				0.035469
					0.002102				0.003161	0.004832															0.015126				0.016804	0.046154															0.201123				0.252958
					0.003913				0.002866	0.002372															0.015292				0.024396	0.053351															0.080867				0.009236
					0.002143				0.003025	0.021133															0.02187				0.042517	0.065105															0.055174				0.034007
					0.002701				0.001919	0.004241															0.02571				0.054223	0.015014															0.103498				0.012176
					0.003187				0.002472	0.02289															0.012171				0.038572	0.025399															0.49279				0.025692
					0.002148				0.005213	0.012004															0.014163				0.035827	0.017139															0.861725				0.04242
					0.002891				0.004087	0.01276															0.007707				0.033477	0.025067															0.177884				0.076548
					0.002137				0.002234	0.004891															0.0123				0.032071	0.025268															0.691932				0.042643
					0.002527				0.00347	0.016235															0.011985				0.032359	0.020081															0.467774				0.066158
					0.002923				0.001712	0.01304															0.012118				0.047594	0.015937															0.697324				0.03935
					0.002532				0.004451	0.003172															0.010527				0.015241	0.021212															0.293731				0.047103
					0.001218				0.002337	0.005468															0.013147				0.012153	0.020177															0.528905				0.097211
					0.002465				0.00175	0.003012															0.016053				0.013228	0.020989															0.590743				0.098301
					0.010908				0.001407	0.001907															0.035278				0.027702	0.03386															0.086231				0.167546
					0.003324				0.002099	0.00305															0.036864				0.014078	0.018083															0.030454				0.02374
					0.005825				0.001092	0.003038															0.016234				0.01963	0.012767															0.001008				0.019698
					0.003427				0.002773	0.002992															0.015938				0.027201	0.036982															0.019763				0.001135
					0.002963				0.003299	0.002202															0.017068				0.012847	0.04004															0.362185				0.639893
					0.00342				0.003006	0.006269															0.014758				0.017339	0.010086															0.059337				0.009894
					0.002597				0.00274	0.012106															0.008343				0.017104	0.012799															0.007887				0.122255
					0.002439				0.00609	0.004193															0.0044				0.047182	0.006326															0.030536				0.021367
					0.002145				0.013263	0.004387															0.005593				0.017842	0.009821															0.130728				0.065998
					0.003164				0.01365	0.004387															0.01187				0.036573	0.017433															0.026765				0.065489
					0.002865				0.009034	0.012716															0.014148				0.028747	0.015355															0.041132				0.025318
					0.00187				0.013907	0.002894															0.028329				0.033732	0.015355															0.122482				0.014972
					0.003816				0.001423	0.003456															0.034038				0.033204	0.025075															0.149339				0.045151
					0.005133				0.002798	0.003029															0.031111				0.031555	0.010796															0.103201				0.01708
					0.000635				0.002959	0.002067															0.025149				0.009601	0.012637															0.119158				0.432509
					0.000701				0.001249	0.00323															0.017124				0.019044	0.024467															0.290941				0.083784
					0.002134				0.002888	0.00746															0.024174				0.016384	0.008933															0.209645				0.141093
					0.002115				0.001075	0.004294															0.007593				0.00962	0.015524															0.324033				0.162003
					0.002712				0.000949	0.006059															0.004482				0.01255	0.01729															0.076922				0.323445
					0.000645				0.003522	0.003189															0.023617				0.025229	0.015221															0.023311				0.143207
					0.000788				0.001729	0.002776															0.012244				0.011642	0.01563															0.441335				0.171799
					0.002641				0.0023	0.003032															0.013408				0.024111	0.021009															0.94009				0.062114
					0.002219				0.002229	0.002903															0.004734				0.034519	0.04309															0.383561				0.03937
					0.001652				0.002468	0.015033															0.011764				0.010978	0.045109															0.034943				0.007814
					0.002076				0.002806	0.001365															0.012586				0.01423	0.025784															0.143235				0.006515
					0.004133				0.003477	0.002147															0.020939				0.008769	0.043775															0.029743				0.03
					0.002805				0.002686	0.002328															0.008524				0.023053	0.034313															0.089145				0.075276
					0.002458				0.002465	0.002216															0.015222				0.021478	0.017344															0.0424				0.111841
					0.003927				0.001954	0.003054															0.026245				0.017117	0.012452															0.021637				0.029322
					0.005004				0.014079	0.004377															0.01065				0.010704	0.009121															0.241191				0.105646
					0.008739				0.022611	0.002918															0.01863				0.009762	0.039198															0.148565				0.261102
					0.009911				0.012504	0.030232															0.022773				0.0279	0.015075															0.12351				0.050168
					0.005655				0.014524	0.008242															0.020396				0.032547	0.013736															0.063906				0.009245
					0.017537				0.016226	0.002918															0.013808				0.031177	0.009424															0.051685				0.061508
					0.018031				0.018762	0.030232															0.025207				0.030966	0.014916															0.158339				0.031201
					0.0028				0.020392	0.002697															0.020424				0.026008	0.013736															0.003565				0.03567
					0.002544				0.013642	0.012691															0.020844				0.02658	0.009424															0.002297				0.023971
					0.00818				0.017743	0.00551															0.009925				0.033889	0.043491															0.174451				0.006728
					0.002668				0.023194	0.00314															0.01747				0.030548	0.01762															0.087018				0.041534
					0.003179				0.006593	0.004301															0.036204				0.030067	0.011248															0.008436				0.022246
					0.002998				0.006066	0.004162															0.017699				0.028752	0.012683															0.005645				0.004401
					0.003089				0.003567	0.007231															0.013739				0.01689	0.01512															0.783978				0.139225
					0.003015				0.006093	0.003114															0.035314				0.019802	0.020228															0.023529				0.085337
					0.002998				0.002649	0.002676															0.024677				0.01968	0.017345															0.046541				0.067178
					0.009983				0.003303	0.008051															0.032802				0.036369	0.018746															0.027223				0.072022
					0.001224				0.003027	0.010887															0.035314				0.015798	0.019433															0.023529				0.021174
					0.001327				0.003965	0.003182															0.021687				0.016248	0.014957															0.0676				0.092015
					0.002299				0.003331	0.032112															0.012285				0.013822	0.015092															0.688915				0.061149
					0.001667				0.002791	0.0145															0.03495				0.024191	0.024568															0.160151				0.062434
					0.001729				0.001498	0.012982															0.013084				0.029437	0.037811															0.017373				0.086259
					0.001092				0.003413	0.003153															0.015804				0.023295	0.017819															0.265283				0.031345
					0.001413				0.001714	0.003134															0.013382				0.030298	0.027069															0.41569				0.094642
					0.00335				0.001589	0.007132															0.017438				0.029038	0.020766															0.373592				0.090381
					0.003135				0.002427	0.002866															0.013037				0.02183	0.015284															0.669333				0.022175
					0.003855				0.003636	0.003694															0.01666				0.030537	0.01461															0.143878				0.068557
					0.004713				0.013038	0.002921															0.021029				0.017949	0.026944															0.062249				0.23791
					0.003148				0.004024	0.003857															0.015843				0.015954	0.029775															0.34193				0.247158
					0.003418				0.005121	0.004185															0.015928				0.022585	0.023276															0.494417				0.052859
					0.003531				0.002313	0.003153															0.020484				0.024571	0.008549															0.066357				0.091464
					0.004807				0.007653	0.018094															0.016526				0.035841	0.015118															0.154276				0.146821
					0.003694				0.00876	0.016867															0.009841				0.030514	0.022593															0.156904				0.196557
					0.002857				0.004384	0.003151															0.018958				0.011346	0.017673															0.252226				0.125059
					0.002554				0.004852	0.006194															0.02081				0.014561	0.027679															0.04229				0.940376
					0.003637				0.00477	0.011708															0.011984				0.025044	0.017145															0.284751				0.178936
					0.002866				0.007249	0.021965															0.01157				0.026706	0.022375															0.42325				0.181619
					0.006009				0.003195	0.003016															0.01472				0.06024	0.051529															0.56693				0.036672
					0.005167				0.002938	0.002885															0.011383				0.017722	0.053023															0.209806				0.446319
					0.002803				0.001772	0.003628															0.020343				0.012505	0.02464															0.226869				0.220475
					0.004901				0.00292	0.003317															0.014694				0.015635	0.019753															0.868571				0.07251
					0.003006				0.003899	0.003224															0.012598				0.019257	0.022742															0.413868				0.028257
					0.006457				0.004302	0.003368															0.018811				0.013899	0.016871															0.255248				0.073748
					0.002845				0.003459	0.013732															0.023388				0.018007	0.018607															0.056906				0.048114
					0.003051				0.00349	0.002943															0.015824				0.023056	0.016386															0.545045				0.206012
					0.003031				0.005165	0.00342															0.039196				0.013689	0.009552															0.024021				0.357591
					0.003254				0.004975	0.003076															0.023669				0.01852	0.023855															0.048045				0.157262
					0.003473				0.003769	0.00953															0.033899				0.01749	0.013782															0.029719				0.406543
					0.002397				0.004813	0.003175															0.013253				0.020258	0.013691															0.129395				0.296506
					0.002961				0.00439	0.003061															0.012282				0.014302	0.02322															0.072435				0.479398
					0.003043				0.004931	0.014647															0.013267				0.018834	0.019301															0.504535				0.328131
					0.002163				0.003902	0.019062															0.037888				0.016264	0.024392															0.01953				0.410749
					0.001098				0.002222	0.002761															0.031774				0.018692	0.017261															0.030151				0.340427
					0.001914				0.002133	0.006101															0.006052				0.015283	0.011764															0.150735				0.388993
					0.003312				0.002119	0.006892															0.015208				0.010833	0.009789															0.779846				0.174822
					0.003118				0.002351	0.002959															0.006666				0.008387	0.015633															0.131247				0.233822
					0.003647				0.002386	0.003374															0.017016				0.01012	0.01572															0.12674				0.233079
					0.004732				0.002102	0.003875															0.01949				0.013331	0.039044															0.075436				0.139796
					0.004006				0.00453	0.004284															0.015997				0.009323	0.012874															0.233036				0.211907
					0.004781				0.003701	0.014831															0.015948				0.006399	0.020932															0.442194				0.187375
					0.003202				0.003988	0.013431															0.015886				0.015357	0.015279															0.330687				0.451798
					0.004279				0.013847	0.003348															0.013313				0.015409	0.023258															0.149523				0.257684
					0.001966				0.003366	0.003287															0.014163				0.01531	0.02244															0.176289				0.34677
					0.004931				0.002441	0.005669															0.015452				0.024328	0.016634															0.116961				0.009237
					0.000712				0.007233	0.008578															0.010693				0.015639	0.017255															0.660941				0.08335
					0.006214				0.003402	0.002509															0.015142				0.01746	0.015974															0.116832				0.11344
					0.001323				0.002267	0.002437															0.006623				0.011854	0.01625															0.645367				0.061664
					0.004369				0.002295	0.001947															0.016773				0.01276	0.017178															0.002084				0.18327
					0.00519				0.003005	0.002337															0.014061				0.009476	0.017912															0.821935				0.006378
					0.013883				0.002635	0.001474															0.01208				0.016118	0.008894															0.140697				0.023143
					0.014724				0.002747	0.010031															0.018413				0.01495	0.02329															0.202196				0.19885
					0.002264				0.001795	0.007819															0.025683				0.01757	0.011939															0.10153				0.043155
					0.003785				0.002641	0.003725															0.005616				0.01257	0.021075															0.000449				0.127968
					0.003283				0.0039	0.007014															0.01717				0.008036	0.016746															0.490784				0.301241
					0.004517				0.003046	0.007683															0.015799				0.028803	0.013034															0.319966				0.168792
					0.003941				0.00381	0.004067															0.017299				0.021396	0.011141															0.115908				0.148165
					0.0036				0.002385	0.002448															0.023331				0.025478	0.018784															0.215409				0.100932
					0.002057				0.00625	0.007835															0.0166				0.018979	0.007471															0.116237				0.184139
					0.003457				0.00333	0.006924															0.01375				0.015073	0.021751															0.046523				0.167489
					0.002791				0.001505	0.002971															0.021301				0.019617	0.015881															0.048732				0.094317
					0.001588				0.002173	0.00533															0.014093				0.023218	0.025835															0.348583				0.120176
					0.00312				0.002038	0.012625															0.029621				0.02319	0.019094															0.175834				0.136529
					0.019923				0.002067	0.012007															0.015309				0.021067	0.029892															0.769275				0.004771
					0.002549				0.001831	0.005737															0.021513				0.024328	0.037324															0.059044				0.076962
					0.007116				0.002018	0.008295															0.028355				0.011972	0.028603															0.032189				0.04128
					0.002939				0.001348	0.004255															0.03143				0.026186	0.031738															0.020686				0.098588
					0.003651				0.003049	0.003746															0.024274				0.01766	0.028825															0.082012				0.062584
					0.002714				0.001863	0.003777															0.018904				0.030698	0.017478															0.041248				0.067963
					0.006884				0.002453	0.004582															0.022222				0.02465	0.017489															0.015865				0.031904
					0.00355				0.002964	0.004479															0.011171				0.014819	0.018561															0.467834				0.060365
					0.00355				0.002337	0.003115															0.018933				0.023562	0.018511															0.245406				0.017156
					0.002963				0.003062	0.003211															0.01571				0.052229	0.018596															0.234095				0.021462
					0.001888				0.002992	0.003708															0.01571				0.0313	0.01881															0.234095				0.02172
					0.00737				0.002983	0.002914															0.025177				0.027026	0.017781															0.039982				0.039912
					0.002292				0.002743	0.006944															0.014677				0.039715	0.015927															0.713376				0.031985
					0.001643				0.002974	0.00337															0.027328				0.026745	0.023052															0.166082				0.038812
					0.002071				0.002427	0.012824															0.014896				0.036851	0.029688															0.561404				0.031426
					0.001549				0.002289	0.003981															0.015967				0.031566	0.016261															0.480136				0.035615
					0.003057				0.004477	0.021352															0.015211				0.033478	0.023119															0.379602				0.009667
					0.003012				0.002152	0.005345															0.01128				0.033791	0.017869															0.468624				0.010377
					0.00357				0.002212	0.007417															0.024023				0.054891	0.023598															0.041995				0.077686
					0.003322				0.01034	0.011901															0.027247				0.017523	0.017711															0.031686				0.052691
					0.003179				0.001424	0.004197															0.016122				0.014799	0.018293															0.234436				0.080842
					0.002183				0.001641	0.005732															0.016925				0.018614	0.018621															0.131574				0.0069
					0.001196				0.003443	0.004189															0.012114				0.026466	0.016178															0.620398				0.082325
					0.003562				0.002534	0.005593															0.010698				0.02069	0.015412															0.148634				0.040136
					0.001361				0.017689	0.003286															0.012409				0.036632	0.016219															0.818571				0.0363
					0.005301				0.005296	0.002366															0.012458				0.029668	0.016356															0.021118				0.010277
					0.004731				0.003243	0.009788															0.008632				0.01822	0.017151															0.063783				0.036365
					0.004227				0.004035	0.004477															0.029293				0.02669	0.007186															0.079705				0.145567
					0.004185				0.005216	0.001928															0.015962				0.018612	0.024578															0.483277				0.106672
					0.003402				0.007888	0.003124															0.015903				0.017485	0.015635															0.415651				0.289331
					0.011119				0.003933	0.012294															0.015898				0.014863	0.009595															0.407981				0.586911
					0.004732				0.01158	0.00946															0.016418				0.020509	0.019488															0.163185				0.339233
					0.00255				0.003761	0.002086															0.01651				0.0157	0.018764															0.595892				0.321204
					0.00244				0.006726	0.00735															0.015948				0.018041	0.021799															0.445083				0.417452
					0.001931				0.005794	0.001144															0.018542				0.013953	0.022195															0.246572				0.341637
					0.001501				0.017314	0.001585															0.04177				0.01826	0.018569															0.067439				0.411056
					0.00241				0.008827	0.008715															0.027516				0.019752	0.005582															0.080468				0.346131
					0.003337				0.015388	0.002067															0.015673				0.030354	0.004132															0.540662				0.079507
					0.002772				0.016721	0.012042															0.015102				0.027279	0.013432															0.243928				0.134248
					0.002906				0.006242	0.003372															0.019454				0.050591	0.015039															0.337757				0.039329
					0.002749				0.009199	0.002955															0.014084				0.039551	0.016521															0.322657				0.055309
					0.002928				0.003792	0.003874															0.021007				0.032832	0.014443															0.039911				0.067353
					0.008498				0.014901	0.005846															0.018024				0.016522	0.012873															0.020291				0.157708
					0.003293				0.004269	0.003698															0.035576				0.01326	0.017079															0.020911				0.606243
					0.002508				0.022955	0.004855															0.014499				0.032674	0.017809															0.01427				0.062849
					0.005427				0.010761	0.00471															0.004012				0.014185	0.015851															0.015425				0.698831
					0.003585				0.004352	0.005704															0.011519				0.019073	0.014208															0.518288				0.222816
					0.002105				0.024256	0.003057															0.01868				0.015594	0.015864															0.274374				0.757925
					0.001284				0.014472	0.003436															0.014814				0.01635	0.01598															0.352964				0.388211
					0.002173				0.025466	0.002131															0.015244				0.040157	0.02061															0.01669				0.037728
					0.001673				0.014123	0.023818															0.031354				0.046892	0.016398															0.117939				0.048914
					0.004834				0.031664	0.002824															0.018019				0.034838	0.009842															0.045301				0.046568
					0.002886				0.029919	0.010416															0.020086				0.022799	0.020226															0.048419				0.199462
					0.001457				0.039274	0.002846															0.014395				0.030419	0.013574															0.75497				0.042627
					0.003137				0.021451	0.002881															0.017314				0.018035	0.011962															0.032117				0.235199
					0.002335				0.006021	0.007857															0.015973				0.044547	0.015407															0.545511				0.012973
					0.002597				0.002405	0.003947															0.017561				0.021475	0.027522															0.125462				0.159668
					0.001741				0.001197	0.014003															0.009702				0.021291	0.012752															0.246512				0.248877
					0.00257				0.003831	0.005489															0.012185				0.021699	0.014698															0.103708				0.009267
					0.010002				0.001847	0.010605															0.012816				0.022688	0.01755															0.463117				0.014096
					0.002775				0.002704	0.009838															0.034393				0.013641	0.013922															0.080725				0.074623
					0.002902				0.002905	0.005958															0.013708				0.009163	0.03791															0.055386				0.353507
					0.005445				0.005472	0.006797															0.038843				0.032278	0.017726															0.015907				0.017635
					0.005595				0.001044	0.010943															0.028269				0.03061	0.016085															0.032493				0.051267
					0.01732				0.002358	0.01158															0.029783				0.020009	0.027398															0.007833				0.006704
					0.002585				0.003204	0.003042															0.016136				0.027114	0.019418															0.503648				0.012392
					0.002279				0.001991	0.003423															0.037647				0.026774	0.015402															0.007018				0.004296
					0.002628				0.003322	0.003643															0.00976				0.013934	0.02304															0.096908				0.074324
					0.002744				0.003865	0.003059															0.016369				0.017364	0.024274															0.047966				0.044166
					0.002745				0.001969	0.003018															0.010255				0.022796	0.015382															0.062202				0.095615
					0.004626				0.002516	0.002943															0.011642				0.01862	0.021444															0.096793				0.08018
					0.001877				0.004905	0.004106															0.008129				0.016374	0.012133															0.063549				0.059742
					0.001308				0.019369	0.007827															0.014614				0.024844	0.01596															0.163507				0.122494
					0.00187				0.004825	0.008125															0.00726				0.020799	0.020778															0.295889				0.129264
					0.001552				0.006173	0.003441															0.013767				0.042899	0.013824															0.272965				0.06248
					0.001193				0.014548	0.001905															0.012604				0.023801	0.021399															0.159258				0.121304
					0.001296				0.003168	0.00419															0.008585				0.032193	0.027842															0.447486				0.113963
					0.002305				0.002412	0.003962															0.004956				0.032906	0.023933															0.370911				0.037435
					0.001253				0.004052	0.005376															0.014639				0.013319	0.025876															0.217278				0.082982
					0.004851				0.006328	0.003064															0.009573				0.010708	0.020806															0.040955				0.463835
					0.01008				0.002765	0.003214															0.020295				0.016533	0.020665															0.689276				0.181009
					0.001875				0.003251	0.003094															0.027292				0.030756	0.0144															0.383214				0.106137
					0.002612				0.003703	0.007332															0.01361				0.010626	0.018682															0.002457				0.292053
					0.002833				0.001648	0.007757															0.00396				0.013018	0.014077															0.105837				0.117976
					0.002731				0.002272	0.003069															0.013032				0.019437	0.01451															0.090786				0.022806
					0.002269				0.015502	0.009694															0.008786				0.015687	0.014485															0.031618				0.127601
					0.00179				0.022766	0.013826															0.00843				0.01024	0.028036															0.010649				0.232945
					0.000548				0.03015	0.011107															0.010204				0.01973	0.025304															0.266168				0.29636
					0.001614				0.039241	0.003269															0.005938				0.022796	0.036564															0.120386				0.154453
					0.001015				0.016845	0.006259															0.011908				0.025056	0.027854															0.630382				0.089424
					0.009263				0.021454	0.001713															0.002593				0.04419	0.017188															0.031938				0.021256
					0.01233				0.009253	0.009948															0.005863				0.029208	0.019362															0.194417				0.132017
					0.004113				0.004235	0.008194															0.025198				0.020549	0.015026															0.119786				0.210729
					0.004652				0.003428	0.011656															0.022624				0.026636	0.015181															0.039258				0.013002
					0.002411				0.006672	0.00565															0.011453				0.034386	0.015018															0.205039				0.028714
					0.002583				0.003266	0.007788															0.012418				0.031446	0.01532															0.753906				0.098274
					0.003639				0.004464	0.007618															0.02055				0.022493	0.014735															0.021411				0.049512
					0.003506				0.018939	0.002281															0.01538				0.013971	0.014977															0.097173				0.57191
					0.003578				0.001943	0.007456															0.017992				0.037141	0.014365															0.158336				0.01728
					0.006813				0.001736	0.005573															0.014371				0.040551	0.012085															0.224956				0.000856
					0.003189				0.021663	0.009544															0.013949				0.020262	0.051612															0.30397				0.023846
					0.003546				0.002051	0.008322															0.054723				0.02173	0.017407															0.02276				0.016412
					0.003692				0.001365	0.003735															0.01327				0.026833	0.017753															0.051907				0.00101
					0.003374				0.001513	0.003038															0.011075				0.010263	0.018892															0.04451				0.195741
					0.003031				0.001536	0.003444															0.025218				0.012072	0.01339															0.114703				0.05161
					0.003301				0.001295	0.003503															0.013317				0.020485	0.022223															0.154037				0.074621
					0.003408				0.000903	0.0033															0.016981				0.013783	0.016373															0.05741				0.231537
					0.003514				0.002039	0.003315															0.012258				0.018018	0.016223															0.057992				0.057126
					0.002941				0.003247	0.003413															0.015415				0.030689	0.017114															0.163783				0.042848
					0.001168				0.003279	0.003134															0.014188				0.027628	0.017004															0.792693				0.03982
					0.001139				0.005284	0.003074															0.013589				0.021486	0.016396															0.496947				0.073925
					0.001939				0.002185	0.003021															0.019597				0.014465	0.019647															0.055216				0.485374
					0.001981				0.002904	0.004619															0.018471				0.033662	0.026517															0.086989				0.19319
					0.000811				0.002882	0.001845															0.007657				0.026944	0.034489															0.136436				0.028178
					0.000847				0.006706	0.001702															0.014574				0.039511	0.016581															0.16296				0.027786
					0.000783				0.002561	0.006939															0.014032				0.045442	0.021312															0.033785				0.022083
					0.002863				0.003764	0.004564															0.015952				0.029516	0.012773															0.045444				0.130825
					0.002746				0.002683	0.005169															0.026051				0.019379	0.006038															0.045764				0.060152
					0.009861				0.002808	0.006281															0.013892				0.013535	0.016995															0.016312				0.024972
					0.023797				0.002607	0.003836															0.012775				0.055078	0.017011															0.329826				0.015423
					0.015759				0.001737	0.002787															0.027317				0.044247	0.017039															0.023095				0.023237
					0.000829				0.002263	0.003454															0.028737				0.061561	0.0184															0.002151				0.012085
					0.003192				0.002488	0.003797															0.011895				0.014506	0.020292															0.084954				0.018475
					0.005571				0.003166	0.004397															0.018853				0.029593	0.017221															0.067798				0.016172
					0.003566				0.002731	0.002057															0.055197				0.010051	0.01881															0.05907				0.036533
					0.002574				0.001932	0.003992															0.019027				0.014039	0.026953															0.228324				0.969562
					0.002751				0.002317	0.009611															0.01865				0.008083	0.024872															0.166029				0.037134
					0.002767				0.00456	0.007168															0.019284				0.002931	0.025894															0.23171				0.021278
					0.002413				0.002118	0.007631															0.007523				0.009274	0.022338															0.050328				0.021786
					0.002741				0.003985	0.015353															0.012128				0.024169	0.015778															0.010328				0.040824
					0.013444				0.00173	0.016772															0.013731				0.024538	0.032925															0.003029				0.022331
					0.004292				0.002657	0.001806															0.007856				0.020332	0.029534															0.006567				0.032201
					0.002835				0.002151	0.004119															0.019072				0.02713	0.034131															0.095687				0.054338
					0.002881				0.003491	0.001955															0.017391				0.01979	0.017546															0.125853				0.024311
					0.004314				0.004382	0.007127															0.013486				0.027314	0.02694															0.17204				0.025816
					0.003535				0.003437	0.002328															0.013157				0.015526	0.008611															0.154884				0.228958
					0.004263				0.003627	0.013164															0.036061				0.015374	0.017482															0.116944				0.510955
					0.002758				0.011643	0.022633															0.01779				0.015704	0.013466															0.181801				0.199141
					0.00311				0.010128	0.009951															0.013519				0.015346	0.014908															0.542278				0.299429
					0.003128				0.00239	0.006074															0.009148				0.031992	0.025842															0.036257				0.023119
					0.0037				0.009958	0.005589															0.021136				0.039666	0.027657															0.069767				0.029162
					0.003737				0.003919	0.003136															0.020505				0.016519	0.022577															0.07414				0.155138
					0.003847				0.003769	0.002866															0.015547				0.026033	0.016304															0.268666				0.004924
					0.004161				0.001277	0.003602															0.015357				0.024574	0.019009															0.264496				0.011406
					0.003127				0.00301	0.003863															0.015375				0.02747	0.030204															0.389564				0.041517
					0.004175				0.007565	0.003002															0.019648				0.028379	0.015929															0.237945				0.053253
					0.003915				0.009117	0.003599															0.014114				0.035334	0.016274															0.534396				0.067493
					0.004395				0.006334	0.002323															0.014616				0.018847	0.023861															0.537014				0.016166
					0.004217				0.005836	0.00407															0.015187				0.047736	0.015448															0.31418				0.022677
					0.003174				0.009969	0.002721															0.015197				0.04418	0.022503															0.421906				0.07143
					0.014837				0.011596	0.001951															0.014407				0.023736	0.020533															0.393135				0.046682
					0.016468				0.003188	0.001532															0.013834				0.021946	0.017199															0.352849				0.020391
					0.003194				0.004442	0.004975															0.016469				0.020746	0.013207															0.587301				0.01554
					0.004422				0.003545	0.004258															0.011763				0.014623	0.012149															0.041462				0.173672
					0.003868				0.005377	0.003825															0.022278				0.014577	0.023214															0.074791				0.850765
					0.005777				0.008313	0.012898															0.014866				0.009176	0.014064															0.540638				0.113822
					0.007736				0.011952	0.013667															0.014794				0.023156	0.01271															0.41093				0.379855
					0.006823				0.00229	0.010469															0.015616				0.026177	0.020355															0.516558				0.149521
					0.004303				0.014464	0.002914															0.01583				0.011041	0.019997															0.564856				0.059749
					0.004433				0.007434	0.011158															0.015735				0.007557	0.022545															0.549708				0.015764
					0.004248				0.015479	0.004068															0.014538				0.020593	0.019105															0.519706				0.080562
					0.004545				0.004405	0.00483															0.015382				0.010386	0.02103															0.489963				0.131299
					0.002851				0.001564	0.003131															0.048094				0.050974	0.019656															0.029374				0.005255
					0.016454				0.008606	0.003048															0.013983				0.019389	0.018841															0.506515				0.278816
					0.004783				0.009906	0.002502															0.017244				0.027498	0.015456															0.115757				0.044796
					0.004792				0.001632	0.002758															0.022785				0.030838	0.021475															0.185484				0.018261
					0.086211				0.009385	0.002894															0.018752				0.031373	0.01448															0.316069				0.009935
					0.025989				0.007959	0.002928															0.016573				0.018755	0.014738															0.401634				0.027907
					0.005329				0.002305	0.001352															0.033466				0.036597	0.011712															0.00817				0.036725
					0.017981				0.003479	0.002172															0.017216				0.034947	0.0112															0.516503				0.05497
					0.002996				0.004415	0.001646															0.016299				0.022811	0.010082															0.661281				0.06278
					0.005195				0.003326	0.007782															0.050987				0.02712	0.015723															0.033966				0.098897
					0.003131				0.002853	0.002413															0.01875				0.019213	0.016063															0.039205				0.100349
					0.00239				0.002751	0.004844															0.026441				0.031501	0.028921															0.179425				0.060267
					0.002756				0.005455	0.002867															0.012287				0.032274	0.010244															0.134767				0.025564
					0.005675				0.004571	0.002005															0.011598				0.022866	0.024208															0.008979				0.008346
					0.003645				0.004169	0.00694															0.020423				0.015197	0.026853															0.40001				0.090159
					0.007735				0.004339	0.004582															0.015335				0.011372	0.009939															0.607776				0.114221
					0.001621				0.004033	0.004868															0.015628				0.020014	0.015964															0.213784				0.13903
					0.000903				0.003755	0.00714															0.015773				0.012779	0.016556															0.561923				0.143739
					0.000609				0.007658	0.00374															0.025299				0.012832	0.022083															0.004158				0.109937
					0.011302				0.006124	0.003367															0.024436				0.012558	0.014545															0.031186				0.178231
					0.012699				0.006804	0.008197															0.043675				0.022474	0.013668															0.055666				0.094843
					0.003639				0.004518	0.000782															0.016024				0.03137	0.016354															0.589067				0.104678
					0.001362				0.004557	0.00192															0.016122				0.01936	0.007559															0.589472				0.098301
					0.004115				0.011574	0.00114															0.015377				0.01579	0.010028															0.292964				0.250695
					0.004841				0.006429	0.004963															0.011641				0.024839	0.009113															0.077386				0.129202
					0.00457				0.005104	0.002775															0.015593				0.019492	0.006293															0.355514				0.054268
					0.008134				0.006202	0.005777															0.015066				0.016057	0.005995															0.424432				0.062508
					0.005557				0.006776	0.00322															0.013162				0.028814	0.012569															0.364742				0.099504
					0.002158				0.004622	0.002808															0.02424				0.01908	0.01668															0.296784				0.057652
					0.002924				0.003013	0.006132															0.014955				0.06425	0.007891															0.493915				0.048202
					0.00389				0.002456	0.010207															0.01825				0.018435	0.012287															0.009615				0.180215
					0.003891				0.002679	0.002734															0.039566				0.048645	0.014761															0.018015				0.021388
					0.00445				0.00305	0.005502															0.014206				0.032386	0.020579															0.414392				0.069351
					0.003373				0.004408	0.001239															0.014659				0.011724	0.012516															0.376812				0.071172
					0.003461				0.00313	0.001496															0.015784				0.013863	0.019285															0.432508				0.55856
					0.015983				0.005827	0.000625															0.013945				0.021505	0.016733															0.028637				0.174661
					0.002363				0.005393	0.002838															0.016121				0.021663	0.01055															0.087566				0.270604
					0.00279				0.005136	0.00176															0.021011				0.020974	0.015314															0.007613				0.210554
					0.005775				0.00406	0.012734															0.013899				0.018475	0.014369															0.75668				0.321917
					0.008144				0.006466	0.001781															0.014374				0.018552	0.020213															0.674293				0.299116
					0.005433				0.007148	0.005572															0.015593				0.014409	0.016943															0.653365				0.801711
					0.002852				0.001517	0.003775															0.015257				0.014873	0.019816															0.923239				0.858697
					0.005514				0.003018	0.004322															0.01605				0.025244	0.026506															0.716368				0.016093
					0.008267				0.003113	0.003299															0.015019				0.017766	0.014062															0.805578				0.059669
					0.003974				0.002957	0.006155															0.015445				0.043278	0.017977															0.679427				0.022456
					0.00414				0.001812	0.001669															0.016923				0.025154	0.013168															0.559514				0.052597
					0.00502				0.013139	0.005254															0.01992				0.023222	0.015631															0.27018				0.118269
					0.00623				0.011691	0.002149															0.019653				0.01965	0.008561															0.299632				0.19279
					0.005574				0.011714	0.003218															0.016602				0.009213	0.007617															0.48518				0.083989
					0.002423				0.00503	0.00245															0.015363				0.013112	0.012731															0.807691				0.035709
					0.002127				0.008182	0.002972															0.015628				0.014407	0.015511															0.396344				0.030462
					0.008659				0.005996	0.003091															0.007208				0.019667	0.008329															0.302105				0.146532
					0.01391				0.001377	0.003063															0.010808				0.018858	0.029492															0.339467				0.041107
					0.019399				0.002736	0.003149															0.025726				0.021171	0.021615															0.221714				0.086805
					0.00469				0.003213	0.002991															0.020837				0.008635	0.022966															0.14635				0.501488
					0.003268				0.003159	0.003615															0.016432				0.033161	0.01964															0.669421				0.023946
					0.008468				0.003099	0.00416															0.015314				0.018335	0.027774															0.558101				0.095121
					0.009574				0.00317	0.002496															0.017876				0.019556	0.016129															0.10632				0.079882
					0.006483				0.003239	0.005857															0.015821				0.021578	0.015937															0.620244				0.064312
					0.008584				0.027918	0.005129															0.015919				0.019258	0.012608															0.626104				0.083009
					0.015477				0.002768	0.007506															0.015618				0.017892	0.020593															0.591674				0.102866
					0.002751				0.003984	0.002849															0.015832				0.041654	0.012882															0.621071				0.00228
					0.001773				0.002755	0.006733															0.018621				0.033632	0.004838															0.351708				0.052267
					0.00571				0.002374	0.008172															0.043078				0.039519	0.010709															0.015454				0.031246
					0.004902				0.030224	0.012057															0.01503				0.060863	0.016847															0.055683				0.010376
					0.00423				0.010347	0.009483															0.015586				0.026783	0.010801															0.572036				0.026395
					0.016235				0.003524	0.011912															0.015619				0.035115	0.024284															0.527777				0.002025
					0.01117				0.003289	0.00557															0.015531				0.019881	0.019335															0.441522				0.002382
					0.000692				0.003259	0.003166															0.050594				0.015687	0.024834															0.033225				0.212421
					0.001714				0.014226	0.003001															0.068305				0.017241	0.020128															0.027325				0.118485
					0.008144				0.004178	0.002291															0.021693				0.017694	0.01935															0.135873				0.108339
					0.008896				0.003065	0.002645															0.022411				0.02116	0.022274															0.233933				0.35037
					0.012792				0.003151	0.006809															0.024078				0.018308	0.012213															0.274822				0.320084
					0.002206				0.004883	0.005759															0.026659				0.011356	0.007454															0.233968				0.091797
					0.001045				0.00301	0.003265															0.029151				0.026564	0.013097															0.175704				0.050918
					0.00125				0.015367	0.002929															0.015752				0.020749	0.013051															0.011955				0.302607
					0.002969				0.016494	0.002729															0.023346				0.011961	0.017428															0.042927				0.206549
					0.002926				0.014609	0.001911															0.02753				0.030407	0.010139															0.017038				0.03673
					0.003311				0.008297	0.002726															0.026265				0.045958	0.008248															0.058404				0.006976
					0.002856				0.021756	0.004783															0.023766				0.042352	0.009134															0.020334				0.019928
					0.003077				0.003817	0.00644															0.025777				0.014733	0.0104															0.122503				0.818845
					0.004097				0.004884	0.003405															0.013465				0.041172	0.00473															0.443149				0.004431
					0.004184				0.00276	0.003493															0.016101				0.018749	0.029363															0.164149				0.154254
					0.005766				0.00117	0.005089															0.014729				0.014527	0.015303															0.508389				0.169233
					0.004114				0.001623	0.007591															0.01534				0.012853	0.022052															0.353481				0.063776
					0.0024				0.000906	0.007504															0.018352				0.004162	0.020679															0.402706				0.411375
					0.003213				0.004269	0.009041															0.024173				0.01184	0.021788															0.160155				0.464402
					0.005754				0.002535	0.0064															0.007901				0.011499	0.019623															0.206518				0.888489
					0.007058				0.006542	0.007332															0.016914				0.015673	0.019315															0.486829				0.0328
					0.003396				0.002042	0.006238															0.016184				0.010807	0.017131															0.782299				0.026287
					0.005227				0.002747	0.001052															0.019371				0.009161	0.023734															0.326788				0.013846
					0.002928				0.004964	0.000787															0.017084				0.01075	0.012581															0.240935				0.008362
					0.002939				0.00286	0.002088															0.012022				0.01522	0.011792															0.232506				0.114605
					0.004712				0.005046	0.001417															0.022108				0.025982	0.012137															0.162672				0.498752
					0.003183				0.007578	0.003267															0.026081				0.033001	0.006501															0.265468				0.099092
					0.003028				0.006145	0.006691															0.012522				0.014828	0.006172															0.212873				0.328376
					0.003008				0.004384	0.002109															0.038502				0.026821	0.01749															0.04638				0.176446
					0.00377				0.00362	0.003088															0.017687				0.014907	0.024523															0.539998				0.720113
					0.006826				0.003965	0.003109															0.012829				0.019043	0.024097															0.007774				0.275893
					0.002887				0.003762	0.003592															0.014357				0.015172	0.019277															0.437836				0.284046
					0.007157				0.009243	0.003754															0.024195				0.016587	0.02157															0.282732				0.305968
					0.004075				0.003281	0.002902															0.010923				0.01803	0.023															0.254374				0.218199
					0.004615				0.003576	0.002811															0.015863				0.018923	0.014922															0.303538				0.368292
					0.003908				0.006655	0.005783															0.01549				0.015871	0.014609															0.361555				0.128364
					0.001442				0.003578	0.002384															0.015585				0.026382	0.017374															0.440299				0.389079
					0.001055				0.003727	0.003462															0.015545				0.029573	0.019063															0.308939				0.159773
					0.001671				0.015302	0.003708															0.009965				0.018773	0.006701															0.504218				0.366678
					0.002655				0.020232	0.003714															0.012382				0.015331	0.01608															0.693941				0.274031
					0.008057				0.045663	0.004732															0.011204				0.016259	0.015925															0.57187				0.621693
					0.003596				0.002741	0.004732															0.012915				0.016487	0.015922															0.074938				0.610272
					0.002745				0.002074	0.020353															0.012525				0.016983	0.015947															0.009524				0.538058
					0.003559				0.00293	0.00275															0.015699				0.028254	0.015947															0.169409				0.012449
					0.003724				0.002184	0.00306															0.0376				0.011747	0.01248															0.043078				0.009054
					0.002874				0.00238	0.003597															0.015816				0.032566	0.019628															0.16275				0.024488
					0.003392				0.002861	0.003783															0.015382				0.008048	0.025724															0.193941				0.016485
					0.004333				0.002717	0.002901															0.024607				0.025767	0.015926															0.066455				0.013683
					0.006827				0.002094	0.006484															0.016201				0.028327	0.015848															0.151602				0.018709
					0.00453				0.003434	0.004273															0.015164				0.037072	0.013626															0.441575				0.021048
					0.003706				0.002148	0.003959															0.033734				0.033527	0.021016															0.232911				0.138644
					0.004226				0.008789	0.010665															0.015475				0.02677	0.016867															0.469752				0.10621
					0.006725				0.001571	0.003921															0.015472				0.018069	0.022749															0.277993				0.580807
					0.007797				0.007062	0.003242															0.015437				0.015672	0.0162															0.420767				0.035241
					0.005991				0.002584	0.003242															0.016678				0.038184	0.01599															0.757209				0.160557
					0.006148				0.00132	0.002987															0.01882				0.049329	0.017596															0.198481				0.009882
					0.004593				0.001398	0.009598															0.015772				0.036915	0.017596															0.544653				0.028108
					0.005337				0.017062	0.005473															0.029802				0.033641	0.028327															0.218549				0.015858
					0.006574				0.000995	0.006559															0.015599				0.025406	0.02002															0.473499				0.050998
					0.004668				0.028411	0.003874															0.015693				0.023534	0.018482															0.537017				0.000655
					0.014072				0.003164	0.00605															0.016561				0.033626	0.018009															0.531993				0.063837
					0.013354				0.001747	0.003021															0.015923				0.022155	0.016121															0.477979				0.000393
					0.01655				0.002523	0.00305															0.018944				0.010934	0.016399															0.361959				0.008537
					0.012496				0.005399	0.003029															0.019284				0.011715	0.029719															0.351762				0.386087
					0.003187				0.003891	0.003393															0.018457				0.015124	0.026688															0.36793				0.600023
					0.005831				0.006426	0.003024															0.018109				0.017748	0.028755															0.427837				0.394466
					0.002883				0.002799	0.007664															0.018339				0.022361	0.016379															0.100629				0.170972
					0.00246				0.01615	0.008529															0.015341				0.023816	0.029314															0.516248				0.082799
					0.003325				0.005945	0.002428															0.013749				0.016725	0.017923															0.016185				0.013788
					0.003123				0.010222	0.016679															0.011476				0.015339	0.018553															0.369913				0.012081
					0.004008				0.003346	0.006446															0.016692				0.050198	0.012077															0.135545				0.073688
					0.003523				0.004311	0.008864															0.019577				0.01931	0.027095															0.085483				0.010057
					0.004211				0.003335	0.010846															0.015295				0.024141	0.042284															0.321048				0.081621
					0.008214				0.003983	0.0032															0.023688				0.032046	0.017401															0.15004				0.119499
					0.016775				0.004141	0.003533															0.01517				0.01861	0.016419															0.298776				0.114749
					0.010184				0.002791	0.011417															0.015564				0.025667	0.018048															0.530492				0.14331
					0.008064				0.002519	0.003398															0.016179				0.026243	0.016138															0.551861				0.150314
					0.003831				0.003868	0.003417															0.064959				0.018963	0.016454															0.020403				0.071685
					0.002741				0.002941	0.003209															0.019873				0.015078	0.016558															0.01271				0.027275
					0.005525				0.003936	0.003137															0.014052				0.019319	0.016309															0.850008				0.137076
					0.002447				0.001757	0.003226															0.012816				0.018544	0.018524															0.034754				0.028185
					0.00574				0.002312	0.003697															0.01496				0.016456	0.023623															0.55647				0.208464
					0.005064				0.002451	0.003102															0.020914				0.010639	0.018731															0.239136				0.310988
					0.007038				0.002865	0.007954															0.021181				0.007992	0.016333															0.138638				0.100229
					0.003946				0.003756	0.008826															0.030396				0.01468	0.016519															0.117782				0.008149
					0.005124				0.001526	0.002927															0.012691				0.027147	0.018912															0.078069				0.003213
					0.005373				0.001339	0.004207															0.017566				0.01245	0.017491															0.231564				0.013541
					0.004977				0.001783	0.003999															0.015057				0.018825	0.010056															0.463265				0.065916
					0.00814				0.001348	0.00283															0.015089				0.021752	0.025242															0.483183				0.018401
					0.002375				0.001979	0.00154															0.015352				0.022938	0.0209															0.566429				0.020008
					0.011463				0.005759	0.012404															0.015705				0.022922	0.023302															0.657375				0.041844
					0.003369				0.00248	0.003371															0.007595				0.01656	0.012255															0.145306				0.044228
					0.002916				0.001604	0.005969															0.029743				0.013698	0.019756															0.154502				0.003585
					0.009401				0.002136	0.002177															0.016945				0.01863	0.01853															0.166412				0.024685
					0.004448				0.009727	0.001668															0.009321				0.01921	0.018097															0.147584				0.0715
					0.003252				0.00395	0.003252															0.010782				0.01961	0.010266															0.083527				0.038679
					0.005346				0.00314	0.00307															0.019363				0.013765	0.020317															0.27369				0.011608
					0.003556				0.00636	0.009483															0.011343				0.016764	0.017664															0.365537				0.048473
					0.007461				0.003077	0.003276															0.01644				0.018368	0.020772															0.490804				0.009877
					0.002985				0.010914	0.005904															0.013939				0.026408	0.010394															0.437247				0.015541
					0.003674				0.00929	0.003139															0.026729				0.015971	0.017345															0.054378				0.016558
					0.003774				0.007842	0.003937															0.011298				0.023339	0.032007															0.379146				0.002726
					0.003134				0.002056	0.006449															0.010766				0.011676	0.01939															0.151609				0.001898
					0.00305				0.001189	0.001908															0.01867				0.015566	0.015449															0.087777				0.004255
					0.002749				0.001862	0.002382															0.015576				0.015236	0.015664															0.00897				0.093317
					0.002841				0.008772	0.002208															0.010999				0.018162	0.024887															0.080828				0.01495
					0.004162				0.001652	0.00326															0.020346				0.015953	0.013936															0.00756				0.005371
					0.004217				0.007913	0.002136															0.032144				0.013157	0.012165															0.034252				0.006418
					0.003873				0.00915	0.002435															0.015551				0.017745	0.016682															0.343356				0.05133
					0.003712				0.010472	0.002535															0.016414				0.017488	0.014367															0.37559				0.008299
					0.003068				0.008333	0.004511															0.0155				0.014307	0.006555															0.355225				0.292593
					0.002982				0.005038	0.002093															0.014142				0.012979	0.004649															0.439093				0.147797
					0.002783				0.002257	0.002417															0.022847				0.015094	0.015845															0.067634				0.839057
					0.01906				0.003112	0.003125															0.011809				0.014611	0.00827															0.04037				0.758512
					0.004485				0.008513	0.003984															0.012544				0.008904	0.004531															0.400016				0.036154
					0.003505				0.004708	0.004755															0.029116				0.01381	0.01563															0.109888				0.042422
					0.006563				0.008301	0.004346															0.014542				0.012153	0.022827															0.637524				0.442035
					0.023687				0.015713	0.001789															0.026799				0.024471	0.016044															0.106185				0.055117
					0.004289				0.002094	0.002858															0.014774				0.015199	0.022401															0.745211				0.043996
					0.002862				0.001929	0.001525															0.016573				0.023522	0.029766															0.665621				0.004606
					0.002668				0.00886	0.001929															0.026632				0.020482	0.017785															0.151838				0.025046
					0.00291				0.004188	0.002438															0.040745				0.03045	0.021288															0.018986				0.030372
					0.003649				0.008821	0.00214															0.023347				0.014096	0.016683															0.079133				0.076082
					0.001594				0.002422	0.002746															0.046855				0.03169	0.015507															0.018832				0.027787
					0.000276				0.003904	0.00211															0.015451				0.04108	0.020948															0.238552				0.00662
					0.001438				0.024259	0.001656															0.019262				0.025205	0.020609															0.006874				0.005534
					0.002608				0.002651	0.001566															0.027596				0.024475	0.012844															0.035403				0.028659
					0.003182				0.002745	0.002898															0.006926				0.015521	0.009945															0.000951				0.000219
					0.002461				0.002186	0.003489															0.01284				0.039141	0.004312															0.937858				0.014666
					0.002856				0.005806	0.003003															0.013097				0.029745	0.028135															0.176484				0.099575
					0.001814				0.009574	0.003201															0.016665				0.024532	0.016123															0.008556				0.083167
					0.006495				0.007666	0.007824															0.016978				0.041024	0.022484															0.117755				0.261624
					0.002484				0.000948	0.006447															0.017936				0.026293	0.018121															0.416737				0.046476
					0.005063				0.000851	0.01473															0.025216				0.021344	0.018979															0.166556				0.051142
					0.005491				0.00413	0.014706															0.01942				0.013954	0.017843															0.63972				0.08605
					0.005314				0.000902	0.012457															0.031167				0.01469	0.019345															0.109431				0.06686
					0.001526				0.004213	0.004493															0.013282				0.014715	0.01999															0.093694				0.009492
					0.005599				0.001021	0.004002															0.01981				0.015856	0.020731															0.052104				0.066569
					0.151063				0.000889	0.00359															0.022089				0.021018	0.016623															0.04869				0.01526
					0.002298				0.004848	0.003635															0.016496				0.00895	0.02783															0.461926				0.072539
					0.003418				0.001056	0.002474															0.017151				0.013048	0.016504															2.82e-05				0.048157
					0.002615				0.003892	0.003183															0.01184				0.013436	0.015885															0.366607				0.007132
					0.001071				0.006805	0.004222															0.021149				0.015049	0.017115															0.239028				0.839936
					0.004745				0.002501	0.003045															0.016503				0.046286	0.018518															0.014578				0.054901
					0.00181				0.003079	0.003764															0.008596				0.045571	0.015985															0.294769				0.024417
					0.003118				0.00466	0.003684															0.038718				0.027499	0.012051															0.065811				0.097098
					0.001931				0.010828	0.004146															0.01838				0.040778	0.015585															0.040227				0.025299
					0.014208				0.004077	0.00382															0.016894				0.068711	0.015681															0.044485				0.01538
					0.002712				0.003072	0.004583															0.009363				0.030828	0.015449															0.588283				0.080442
					0.002037				0.003078	0.003942															0.04216				0.053456	0.015543															0.022246				0.019581
					0.004182				0.023108	0.003405															0.007434				0.042872	0.015523															0.084085				0.02325
					0.004024				0.007392	0.003032															0.035693				0.031511	0.015294															0.14174				0.037348
					0.003187				0.005101	0.003799															0.019582				0.016314	0.012635															0.184495				0.004973
					0.00458				0.003775	0.003327															0.015267				0.017555	0.012395															0.418602				0.126065
					0.00653				0.00348	0.00334															0.018495				0.017088	0.017677															0.095006				0.188507
					0.00699				0.002993	0.003709															0.015504				0.01681	0.014335															0.436248				0.070425
					0.007447				0.003584	0.006062															0.019844				0.014144	0.01421															0.320785				0.190517
					0.007566				0.008247	0.004089															0.019647				0.013437	0.015041															0.352862				0.235497
					0.008595				0.002659	0.004512															0.02946				0.027454	0.019321															0.063176				0.062808
					0.013396				0.003963	0.013945															0.020489				0.026371	0.015385															0.044695				0.0402
					0.006109				0.002822	0.003982															0.015926				0.013699	0.015434															0.611968				0.111924
					0.004448				0.002329	0.003646															0.016283				0.018008	0.021195															0.617438				0.049047
					0.002268				0.00225	0.002193															0.015672				0.009405	0.013707															0.572533				0.140965
					0.002887				0.010757	0.001653															0.015199				0.023247	0.01682															0.368435				0.003011
					0.007368				0.003795	0.005648															0.061645				0.028867	0.015621															0.001419				0.001052
					0.00531				0.002412	0.003106															0.014161				0.028274	0.026747															0.548056				0.028821
					0.015802				0.009945	0.0028															0.022959				0.023056	0.026921															0.05634				0.1117
					0.004099				0.002853	0.003255															0.015397				0.018777	0.030837															0.556907				0.005362
					0.010187				0.012955	0.008599															0.016267				0.031022	0.011067															0.638499				0.028638
					0.003911				0.002657	0.00315															0.01524				0.042125	0.014698															0.407067				0.027311
					0.003103				0.016621	0.008999															0.015893				0.023633	0.017802															0.640702				0.003029
					0.004735				0.002471	0.004425															0.015231				0.022701	0.012062															0.356452				0.039592
					0.027791				0.032763	0.005701															0.013918				0.024919	0.017972															0.837487				0.000616
					0.004356				0.002166	0.010903															0.01526				0.015393	0.014723															0.504764				0.029507
					0.006162				0.012577	0.016615															0.016664				0.028971	0.016301															0.610067				6.21e-05
					0.010023				0.00743	0.003097															0.015208				0.017829	0.028539															0.452514				0.011448
					0.003815				0.002262	0.004224															0.015439				0.016193	0.023328															0.591743				0.659549
					0.001684				0.002774	0.007148															0.019145				0.01619	0.022392															0.363208				0.590375
					0.002238				0.003057	0.006714															0.015054				0.035959	0.040883															0.370444				0.0684
					0.002669				0.003132	0.006545															0.005878				0.030889	0.020118															0.023666				0.00557
					0.002184				0.003046	0.013347															0.011741				0.034594	0.031053															0.482408				0.036259
					0.00456				0.002933	0.012153															0.010865				0.023374	0.01806															0.261838				0.062504
					0.002251				0.002081	0.009171															0.014025				0.03778	0.018419															0.288167				0.032097
					0.011687				0.002174	0.012571															0.004742				0.065464	0.020127															0.027977				0.010016
					0.004033				0.002433	0.004907															0.0121				0.009569	0.01496															0.504361				0.086966
					0.005145				0.003018	0.012505															0.016271				0.015534	0.03396															0.588119				0.182416
					0.011052				0.015873	0.006986															0.015551				0.011621	0.015923															0.344255				0.162815
					0.004262				0.004649	0.010629															0.01567				0.015465	0.025608															0.49388				0.070308
					0.003456				0.009905	0.004808															0.016228				0.01663	0.022436															0.588253				0.614046
					0.003577				0.003734	0.003072															0.015563				0.015785	0.021104															0.391564				0.503795
					0.002782				0.004445	0.00298															0.016139				0.016294	0.017715															0.169448				0.626164
					0.007396				0.005926	0.01108															0.015806				0.015712	0.017135															0.209647				0.314217
					0.003393				0.011984	0.017358															0.057591				0.015759	0.017797															0.022751				0.478735
					0.005135				0.003094	0.006066															0.015787				0.015936	0.016022															0.641779				0.583158
					0.005597				0.01207	0.003901															0.016067				0.049918	0.028447															0.168948				0.09744
					0.005955				0.018355	0.007003															0.015553				0.020785	0.027537															0.570704				0.002916
					0.007838				0.014436	0.006243															0.015609				0.030082	0.040542															0.596047				0.089832
					0.006205				0.009936	0.004226															0.026261				0.021707	0.02968															0.171139				0.004436
					0.001604				0.003194	0.006064															0.015771				0.022198	0.02461															0.674674				0.007457
					0.005381				0.002253	0.005249															0.018865				0.03179	0.017276															0.337756				0.058306
					0.003383				0.002285	0.003836															0.011878				0.015274	0.021949															0.06021				0.232137
					0.003139				0.002915	0.003492															0.015547				0.011008	0.015431															0.551134				0.286954
					0.002303				0.002405	0.00402															0.033624				0.011383	0.015314															0.080241				0.32691
					0.004221				0.002285	0.007423															0.022463				0.021672	0.015816															0.064177				0.352915
					0.006743				0.008197	0.009962															0.012689				0.011616	0.015289															0.746873				0.282736
					0.00894				0.005252	0.005946															0.015091				0.017155	0.013718															0.743125				0.054497
					0.008002				0.008639	0.009626															0.034954				0.017038	0.014391															0.177493				0.442102
					0.00222				0.007362	0.012744															0.018746				0.016546	0.014622															0.697054				0.475771
					0.007394				0.009093	0.012958															0.048778				0.017274	0.078076															0.006956				0.387586
					0.012931				0.006386	0.005533															0.008173				0.016653	0.016671															0.009695				0.547116
					0.005925				0.007048	0.006508															0.053256				0.017499	0.018485															0.013286				0.342758
					0.007319				0.003237	0.030713															0.015967				0.017051	0.03083															0.613932				0.41202
					0.005342				0.004138	0.004297															0.01533				0.013418	0.024113															0.545765				0.059825
					0.007271				0.005311	0.012204															0.008689				0.017933	0.028045															0.023522				0.129846
					0.005712				0.00304	0.003717															0.015551				0.013845	0.015352															0.521703				0.137036
					0.00559				0.004642	0.00406															0.017332				0.010922	0.019612															0.355829				0.193501
					0.007913				0.004127	0.010317															0.017125				0.015078	0.015555															0.398008				0.104894
					0.002372				0.003386	0.004925															0.016023				0.015251	0.017686															0.477455				0.075044
					0.009885				0.003633	0.008561															0.016814				0.015175	0.014695															0.531963				0.447477
					0.002672				0.003251	0.013128															0.011406				0.016029	0.016218															0.546741				0.161616
					0.002215				0.003104	0.010992															0.019235				0.015218	0.017743															0.144378				0.282877
					0.002301				0.006241	0.006526															0.011761				0.018117	0.016637															0.434101				0.10306
					0.00171				0.003921	0.003598															0.024193				0.0283	0.016033															0.047193				0.049374
					0.001593				0.040673	0.016549															0.023981				0.015444	0.015622															0.031969				0.625614
					0.009128				0.00957	0.004468															0.027298				0.015154	0.015495															0.121198				0.392976
					0.002332				0.002473	0.002675															0.025452				0.016895	0.016373															0.081928				0.602921
					0.006875				0.002759	0.002678															0.015958				0.01696	0.015368															0.59048				0.184725
					0.005168				0.002435	0.004207															0.025596				0.018386	0.056126															0.193651				0.015959
					0.009051				0.002778	0.005633															0.015874				0.033576	0.013446															0.844135				0.007041
					0.006467				0.011566	0.01352															0.018657				0.055813	0.014472															0.351104				0.009915
					0.004876				0.007456	0.008443															0.025914				0.044922	0.019474															0.207799				0.014845
					0.007138				0.013607	0.003263															0.022651				0.029551	0.025696															0.268185				0.017054
					0.003184				0.002922	0.003789															0.01934				0.022237	0.022269															0.321475				0.061336
					0.002975				0.002932	0.004052															0.015339				0.019358	0.012997															0.680417				0.01413
					0.004881				0.023439	0.008059															0.011343				0.018215	0.01254															0.039643				0.204854
					0.019052				0.006132	0.008046															0.03343				0.020618	0.015088															0.321776				0.126513
					0.003025				0.006119	0.002329															0.01289				0.023505	0.018557															0.056127				0.1308
					0.003198				0.009286	0.005074															0.035193				0.032891	0.018666															0.001227				0.156384
					0.002356				0.00413	0.005252															0.019137				0.01773	0.044245															0.046035				0.43522
					0.003714				0.008291	0.003752															0.064712				0.014463	0.018885															0.095323				0.264967
					0.004538				0.012144	0.005696															0.040152				0.012995	0.014647															0.238014				0.448118
					0.005601				0.001765	0.004861															0.015372				0.014293	0.017148															0.304922				0.380828
					0.003369				0.002801	0.005045															0.018944				0.017877	0.029376															0.337427				0.043799
					0.00481				0.001548	0.005496															0.024703				0.017354	0.021232															0.164432				0.11419
					0.003189				0.001921	0.013755															0.015537				0.016408	0.024162															0.186022				0.073122
					0.003159				0.001177	0.01769															0.02716				0.022767	0.021814															0.127411				0.028138
					0.003215				0.002898	0.007358															0.024444				0.020963	0.016288															0.060844				0.024877
					0.003112				0.002497	0.00419															0.032055				0.022324	0.0424															0.042997				0.03338
					0.004912				0.002692	0.001157															0.021188				0.027262	0.024495															0.075467				0.058526
					0.003167				0.002326	0.009208															0.055396				0.021199	0.012652															0.02044				0.021436
					0.010383				0.002779	0.011946															0.015237				0.042465	0.007395															0.593486				0.025528
					0.003577				0.003059	0.004373															0.029293				0.030359	0.023876															0.048073				0.02956
					0.004217				0.014038	0.005397															0.027319				0.026559	0.021671															0.069158				0.101737
					0.001022				0.006179	0.010351															0.012617				0.021543	0.032048															0.295865				0.075185
					0.005616				0.003348	0.011355															0.009327				0.042976	0.012213															0.187964				0.021194
					0.002075				0.004002	0.012185															0.018899				0.019174	0.020426															0.012358				0.096344
					0.008499				0.003482	0.001897															0.019588				0.016603	0.017237															0.364231				0.138584
					0.002365				0.003422	0.015302															0.008845				0.015378	0.044442															0.205726				0.371214
					0.002992				0.004033	0.00234															0.018353				0.015823	0.034711															0.02273				0.189368
					0.005113				0.004741	0.001488															0.014189				0.016087	0.020117															0.633161				0.165922
					0.002466				0.002057	0.000778															0.014401				0.01538	0.016138															0.652501				0.378947
					0.007201				0.002202	0.003654															0.029924				0.015464	0.018714															0.075683				0.496104
					0.006485				0.001912	0.00862															0.018517				0.029309	0.013327															0.3285				0.007921
					0.01074				0.001229	0.003988															0.015561				0.019286	0.015663															0.038635				0.027265
					0.012745				0.003054	0.01954															0.015631				0.009724	0.015764															0.635468				0.017888
					0.003897				0.002743	0.006964															0.054986				0.012951	0.014399															0.01847				0.033413
					0.006348				0.002509	0.012721															0.022256				0.030425	0.018796															0.181787				0.042589
					0.018814				0.008592	0.00449															0.015355				0.014849	0.019269															0.901875				0.067633
					0.013517				0.006255	0.005408															0.01823				0.020752	0.016931															0.346031				0.014091
					0.00317				0.005481	0.008378															0.021028				0.025196	0.016492															0.057183				0.087214
					0.003099				0.006492	0.005712															0.039967				0.021361	0.014778															0.055122				0.061059
					0.002927				0.006776	0.006451															0.012737				0.022912	0.017438															0.193029				0.099967
					0.007173				0.008449	0.003752															0.023047				0.029631	0.015295															0.050955				0.102696
					0.003749				0.005795	0.003314															0.079364				0.020652	0.015711															0.005827				0.158138
					0.005253				0.002697	0.004681															0.016296				0.013939	0.014486															0.693749				0.460054
					0.005648				0.00366	0.004681															0.021679				0.017757	0.012503															0.247436				0.237939
					0.00555				0.003814	0.003893															0.015587				0.017326	0.024513															0.576678				0.286462
					0.010046				0.000913	0.00379															0.015634				0.01865	0.024513															0.596741				0.405841
					0.004299				0.009285	0.004012															0.015278				0.016551	0.029474															0.597802				0.283708
					0.00274				0.002596	0.014288															0.015737				0.011283	0.015383															0.667261				0.438284
					0.002599				0.003008	0.006669															0.015117				0.029857	0.015534															0.434115				0.149862
					0.002879				0.003719	0.003819															0.008732				0.039252	0.016425															0.178264				0.297308
					0.002838				0.002584	0.005337															0.03734				0.003353	0.015845															0.009083				0.030555
					0.025072				0.001259	0.003287															0.009824				0.034294	0.015543															0.23987				0.037988
					0.009243				0.001609	0.003234															0.010177				0.042868	0.015279															0.301837				0.092477
					0.005096				0.001098	0.016917															0.018279				0.021338	0.01286															0.015091				0.090886
					0.002055				0.002221	0.014022															0.025505				0.035515	0.008987															0.121027				0.061606
					0.002549				0.003731	0.0102															0.02722				0.019196	0.019906															0.198923				0.072257
					0.004111				0.003345	0.004233															0.012796				0.042237	0.018954															0.229377				0.012802
					0.004337				0.002954	0.01139															0.014683				0.02689	0.022273															0.144836				0.062681
					0.006847				0.002711	0.003161															0.014849				0.026758	0.015377															0.540018				0.065596
					0.022836				0.012268	0.00341															0.014303				0.023425	0.024457															0.706046				0.059645
					0.008145				0.003797	0.003182															0.017669				0.017012	0.023484															0.452508				0.037784
					0.009289				0.002898	0.003342															0.060782				0.017061	0.015979															0.020391				0.360301
					0.00889				0.003003	0.007028															0.017072				0.027335	0.021602															0.512725				0.07594
					0.010964				0.002068	0.004484															0.01694				0.027671	0.016495															0.5323				0.046527
					0.004784				0.002433	0.003663															0.017738				0.023826	0.022786															0.462511				0.054538
					0.004804				0.002724	0.007505															0.017251				0.024106	0.021927															0.502826				0.063762
					0.01712				0.002407	0.005602															0.016266				0.027177	0.01026															0.467135				0.085295
					0.003853				0.003254	0.004968															0.015107				0.023931	0.033256															0.605215				0.098353
					0.00447				0.002526	0.004127															0.032793				0.012465	0.018295															0.194329				0.33489
[truncated: 10,163 more rows]
[truncated: 9 more columns]

## Sheet: Figure 2
Figure 2c						Figure 2d
	Kd	Kg	F	Organ			Kd	Kg	F	Baseline	Organ
	0.01605	0.003661	0.312687	Abdomen			0.01605	0.003661	0.312687	13314.3	Abdomen
	0.015518	0.004051	0.417345	Adrenal			0.015518	0.004051	0.417345	8554.47	Adrenal
	0.016007	0.004914	0.489424	Bone			0.016007	0.004914	0.489424	55704.1	Bone
	0.015919	0.003379	0.292557	Chest			0.015919	0.003379	0.292557	8679.86	Chest
	0.016269	0.003533	0.164291	Distal Lymph Nodes			0.016269	0.003533	0.164291	4027.74	Distal Lymph Nodes
	0.015999	0.003677	0.175372	Gastrointestinal/Colon/Rectum			0.015999	0.003677	0.175372	36971.6	Gastrointestinal/Colon/Rectum
	0.015777	0.007559	0.36085	Genitourinary/Reproductive			0.015777	0.007559	0.36085	36419.8	Genitourinary/Reproductive
	0.015524	0.004472	0.436179	Kidney			0.015524	0.004472	0.436179	4552.47	Kidney
	0.017314	0.004252	0.096474	Liver			0.017314	0.004252	0.096474	14998.8	Liver
	0.017218	0.004161	0.175296	Lung			0.017218	0.004161	0.175296	2698.27	Lung
	0.015354	0.006099	0.463298	Muscle/Soft Tissue			0.015354	0.006099	0.463298	12492	Muscle/Soft Tissue
	0.016512	0.004005	0.29151	Other			0.016512	0.004005	0.29151	8679.86	Other
	0.016603	0.004696	0.410231	Pancreas			0.016603	0.004696	0.410231	6065.35	Pancreas
	0.015871	0.003853	0.246152	Pelvis			0.015871	0.003853	0.246152	28359.7	Pelvis
	0.016428	0.003777	0.157407	Peritoneum			0.016428	0.003777	0.157407	6673.94	Peritoneum
	0.017339	0.003619	0.154255	Regional Lymph Nodes			0.017339	0.003619	0.154255	4552.47	Regional Lymph Nodes
	0.016129	0.00544	0.399176	Skin			0.016129	0.00544	0.399176	4836.69	Skin
	0.016017	0.004146	0.348168	Spleen			0.016017	0.004146	0.348168	6570.3	Spleen

## Sheet: Figure 3
Figure 3a						Figure 3b						Figure 3e									Figure 3f
		HR	95%CI	95%CI				HR	95%CI	95%CI				Ab+Chemo			Chemo only					Ab+Chemo			Chemo only
	Brain/CNS (n=24)	0.01		11			GI (n=880)	0.596818	0.512501	0.695008				HR	95%CI	95%CI	HR	95%CI	95%CI			HR	95%CI	95%CI	HR	95%CI	95%CI
	Bone (428)	0.156	0.099581	0.244671			Regional LN (n=1,324)	0.608895	0.533614	0.694798			Brain/CNS (13/11)	-19.9127	19351	-19390.8	-20.1293	20358.4	-20398.6			GI (394/486)	-0.62008	-0.38618	-0.85398	0.416078	0.632747	0.199409
	Skin (n=57)	0.401	0.19254	0.83574			Distal LN (n=6,130)	0.693667	0.625717	0.768997			Bone (173/255)	-3.4872	-2.0903	-4.88409	-1.54411	-1.05701	-2.0312			Regional LN (678/646)	-0.45748	-0.27347	-0.6415	0.334292	0.537103	0.13148
	Kidney (n=45)	0.463	0.22443	0.954261			Kidney (n=47)	0.821402	0.513013	1.31517			Skin (24/33)	-1.21224	-0.0526	-2.37189	-1.03288	-0.0275	-2.03826			Distal LN (3,262/2,868)	-0.24529	-0.10609	-0.38448	0.395223	0.561776	0.22867
	Muscle/Soft Tissue (n=48)	0.587	0.293086	1.17511			Skin (n=69)	0.84219	0.567984	1.24877			Kidney (15/30)	-0.44807	0.578375	-1.47451	-1.0635	-0.04075	-2.08625			Kidney (15/32)	-0.30649	0.555976	-1.16896	0.676417	1.25152	0.101313
	Other (n=492)	0.652	0.517961	0.821943			Chest (n=398)	0.855965	0.709139	1.03319			Muscle/Soft Tissue (0/48)				-0.86606	-0.16531	-1.56681			Skin (34/35)	0.232918	0.747573	-0.28174	0.296201	0.893594	-0.30119
	GI (n=861)	0.677	0.560206	0.818237			Lung (n=8,034)	0.887511	0.80149	0.982765			Other (225/267)	-0.53219	-0.19387	-0.87051	-0.53427	-0.22956	-0.83898			Chest (221/177)	-0.13043	0.125014	-0.38587	0.733157	1.02085	0.445459
	Adrenal (n=134)	0.75	0.527043	1.06601			Spleen (n=167)	0.895724	0.698882	1.14801			GI (388/473)	-0.52443	-0.25437	-0.79449	-0.4261	-0.17784	-0.67437			Lung (3,839/4,195)	0.053331	0.19136	-0.0847	0.61879	0.781501	0.456078
	GR (n=39)	0.776	0.403066	1.49273			Other (n=545)	0.90463	0.76755	1.06619			Adrenal (61/73)	-0.22253	0.238656	-0.68371	-0.43524	0.101091	-0.97157			Spleen (95/72)	0.105317	0.433862	-0.22323	0.549309	0.938665	0.159954
	Pelvis (n=509)	0.831	0.670058	1.03026			Peritoneum (n=1,090)	0.914152	0.798639	1.04637			GR (12/27)	-0.32408	0.849921	-1.49808	-0.35747	0.438443	-1.15337			Other (239/306)	-0.17095	0.08073	-0.42263	0.82281	1.05593	0.58969
	Regional LN (n=1,279)	0.842	0.715983	0.99109			Bone (n=510)	0.93941	0.785124	1.12402			Regional LN (659/620)	-0.42394	-0.20376	-0.64412	-0.08287	0.135686	-0.30142			Peritoneum (575/515)	-0.2325	-0.04612	-0.41888	0.965561	1.17277	0.758356
	Peritoneum (n=987)	0.917	0.771693	1.08858			Abdomen (n=1,172)	1					Pelvis (312/197)	-0.24047	0.032477	-0.51341	-0.11972	0.208614	-0.44806			Bone (194/316)	-0.20908	0.09468	-0.51284	0.868667	1.10959	0.62774
	Lung (n=7,270)	0.936	0.820649	1.06689			Pelvis (n=542)	1.02956	0.874309	1.21238			Peritoneum (522/465)	0.019996	0.236331	-0.19634	-0.26607	-0.01569	-0.51644			Abdomen (697/475)	0			0.89628	1.10723	0.685326
	Spleen (n=150)	0.952	0.657668	1.37943			Pancreas (n=25)	1.03035	0.58335	1.81988			Lung (3,514/3,756)	-0.2042	-0.03885	-0.36955	-0.10292	0.069591	-0.27543			Pancreas (5/20)	-0.84003	0.675656	-2.35572	1.03702	1.65779	0.416244
	Chest (n=346)	0.968	0.762947	1.22863			Muscle/Soft Tissue (n=55)	1.2124	0.822002	1.78822			Spleen (87/63)	-0.03142	0.425373	-0.48822	-0.26024	0.372573	-0.89305			Pelvis (323/219)	-0.06761	0.155781	-0.29101	1.06446	1.3177	0.811228
	Abdomen (n=1,099)	1					Adrenal (n=147)	1.23146	0.960598	1.5787			Chest (189/157)	-0.05776	0.250939	-0.36645	-0.16256	0.194929	-0.52004			Adrenal (63/84)	0.301643	0.690833	-0.08755	0.993612	1.32695	0.660277
	Pancreas (n=23)	1.02	0.439017	2.3798			Liver (n=19,366)	1.47691	1.33973	1.62814			Abdomen (648/451)	0			-0.25212	0.01316	-0.51741			Muscle/Soft Tissue (0/55)				1.07253	1.47979	0.665268
	Distal LN (n=5,867)	1.09	0.955887	1.24258			GR (n=44)	1.91319	1.27022	2.88161			Pancreas (5/18)	-19.8471	32386	-32425.7	0.177063	1.04249	-0.68837			Liver (10,612/8,754)	0.431885	0.562859	0.300912	1.22915	1.38669	1.07161
	Liver (n=18,116)	2.3	2.03135	2.60715			Brain/CNS (n=67)	2.89926	2.05721	4.08598			Distal LN (3,152/2,715)	0.04242	0.205988	-0.12115	-0.04559	0.130994	-0.22217			GR (12/32)	0.462736	1.29301	-0.36754	1.54165	2.02384	1.05946
													Liver (10,010/8,106)	0.944866	1.09915	0.790582	0.569128	0.732361	0.405895			Brain/CNS (31/36)	1.36769	1.85189	0.883487	1.70876	2.19485	1.22267

## Sheet: Figure 4
Figure 4a											Figure 4b								Figure 4c											Lung-First	1st	2nd-1st	3rd-2nd	Mean	Other-First	1st	2nd-1st	3rd-2nd	Mean	Liver-First	time1st	diff1	diff2	meantime
	Progression sequence	1	2	3	4	5	6	7	8			Days	Liver-First	Lung-First	Hetero-Organ	Mono-Organ	Other-First				Lung-First			Other-First			Liver-First				1	244	138.161	339.411		151.521	108.479	36.1176	279.898		108.041	7.9586	1.3628	190.143
Liver first																					mean	SD	N	mean	SD	N	mean	SD	N		99	9	49.4094	206.872		147.587	3.74322	4.42971	237.19		157.452	86.7988	64.3507	313.545
	Abdomen	0	1.65321	0.954243	0.477121	0	0	0	0											1st	169	4.684	577	190.5	6.759	639	133.6	3.919	930		273.726	29.6349	76.7598	470.689		121.177	34.8295	11.1434	257.644		73.2684	31.4936	10.8396	185.624
	Adrenal	0	1	0.30103	0.477121	0	0	0	0			374	1							2nd-1st	83	4.325	574	91.28	4.526	635	53.43	2.43	930		347.845	35.1547	19.0565	578.679		68	246.554	0.7783	273.919		124.031	4.5523	66.6694	293.174
	Bone	0	1.17609	0.477121	0.30103	0	0	0	0			375	0							3rd-2nd	71.4	5.696	511	88.5	5.406	566	46.62	2.26	874		240.276	8.8983	6.8261	321.808		112.856	189.672	24.1314	380.61		205.39	19.2121	59.6958	425.395
	Brain/CNS	0	0.30103	0	0	0	0	0	0			336	1							Mean	291.2	6.691	577	315.1	8.994	639	251.5	5.792	930		124	60.1536	13.8464	223.289		349.855	8.8954	62.2495	404.895		203.805	4.9819	3.9806	262.613
	Chest	0	1.04139	0.954243	0	0	0	0	0			346	1																		113	476.166	NA	192.361		237.704	100.296	5.1438	318.97		199	16.947	18.9874	307.38
	Distal LN	0	2.37475	2.02531	0.90309	0	0	0	0			314	0																		61	650.199	NA	223.55		142.506	50.3436	43.0426	248.382		183.042	5.2107	0.5256	219.477
	GI	0	1.60206	1.23045	0.30103	0	0	0	0			333	1																		136.772	66.2281	17.7058	273.46		110	155	462.863	508.871		86	199.835	143.692	436.201
	GR	0	0.477121	0	0.30103	0	0	0	0			670	0																		163	77.8581	29.2518	362.987		79.9067	33.0933	NA	107.484		124.901	1.6935	2.3145	161.876
	Kidney	0	0.69897	0	0	0	0	0	0			598	1																		56	309.658	16.1121	194.966		55	129.431	139.224	111.869		1	585	NA	439.75
	Liver	2.96895	0	0	0	0	0	0	0			416	0																		111	207.076	NA	214.538		260.184	331.137	175.819	738.588		103	83.5553	15.8422	260.836
	Lung	0	2.62737	1.82607	0	0	0	0	0			370	0																		109	47.447	24.7407	159.786		490.449	5.5508	15.9276	527.982		56	47.9796	26.4694	140.238
	Muscle/Soft Tissue	0	0.30103	0	0	0	0	0	0			824	0																		265	92	13.3947	385.442		97	33.295	18.705	328.073		153.114	9.3835	10.1735	214.283
	Other	0	1.30103	1.11394	0.30103	0	0	0	0			210	0																		143.946	41.7979	64.0517	249.704		54	195.606	3.4211	226.851		339.775	67.225	NA	390.194
	Pancreas	0	0.30103	0.477121	0	0	0	0	0			335	0																		113	646.053	NA	297.587		340.374	53.8799	36.7458	523.3		100.516	16.8591	4.867	188.281
	Pelvis	0	1.39794	0.90309	0.477121	0	0	0	0			347	0																		121.609	35.1892	1.3238	222.426		55	178.432	8.833	177.469		232.593	20.4074	19.4951	428.951
	Peritoneum	0	1.68124	1.38021	0.30103	0	0	0	0			479	1																		81.3489	6.22401	75.5714	191.575		287.707	335.677	481.739	672.071		205.815	71.7815	97.7825	441.463
	Regional LN	0	1.6721	1.39794	0.477121	0	0	0	0			361	0																		245	108.128	NA	272.032		204.329	67.671	68.8319	366.711		180.285	5.8151	77.2293	506.927
	Skin	0	0	0.30103	0	0	0	0	0			403	0																		189	546.048	NA	298.21		245	9.4078	45.6676	346.734		374.505	213.479	152.117	567.53
	Spleen	0	1.04139	0.60206	0.30103	0	0	0	0			469	0																		62	210	445.462	350.487		308	248.014	179.968	575.546		14	15	31	110.608
	No Relapse	0	0	2.81491	2.95904	2.96895	2.96895	2.96895	2.96895			480	0																		153.821	15.179	25.6217	214.043		309.734	11.2655	42.0408	419.983		268.383	17.7876	55.8293	309.638
Lung first												417	0																		264	50.6788	NA	280.893		91.1323	28.8677	15.6388	152.601		131.893	0.4908	31.8561	319.291
	Abdomen	0	1.11394	0.954243	0	0	0	0	0			257	1																		186.262	33.7376	NA	213.252		178.971	100.029	175.623	380.178		254.38	187.62	174	493.335
	Adrenal	0	0.69897	0.477121	0	0	0	0	0			376	0																		191.032	60.9677	54	334.221		55.0412	63.9588	107.745	294.141		103.218	13.2778	8.3361	157.328
	Bone	0	0.778151	0.30103	0	0	0	0	0			631	1																		186.367	45.6334	NA	209.183		54	210.182	86.8176	255.046		55	18.8154	37.1846	156.392
	Brain/CNS	0	0.778151	0.60206	0	0	0	0	0			739	0																		127.26	46.6954	22.2325	278.125		85.3177	95.6823	69.0075	174.331		155.783	9.4767	9.0883	258.927
	Chest	0	0.845098	0.30103	0	0	0	0	0			318	1																		162.644	63.9624	82.3939	280.406		5	49	162.912	122.641		175	89.4652	0.8339	421.724
	Distal LN	0	1.90848	1.51851	0.477121	0	0	0	0			351	1																		139.925	35.075	NA	167.985		336	2.479	213.524	502.054		157.565	12.3692	71.0657	228.546
	GI	0	1.07918	0	0	0	0	0	0			440	0																		115	219.937	2.0634	252.022		317.883	101.187	10.9296	464.631		45	6	73.4865	183.81
	GR	0	0	0.477121	0	0	0	0	0			287	0																		165	19.722	NA	168.944		61	313	298.715	370.429		126.446	47.1774	3.5434	204.247
	Kidney	0	0	0	0	0	0	0	0			352	0																		305	330.448	NA	371.09		266.097	38.9006	41.5746	440.759		113	30.9081	21.5076	160.808
	Liver	0	2.44091	1.74819	0	0	0	0	0			346	1																		118	133.658	124.719	216.009		25	5	240.154	108.385		260.639	3.3142	9.29685	413.854
	Lung	2.76193	0	0	0	0	0	0	0			343	0																		230.874	52.1263	19.7129	335.469		122	73.1968	98.0181	226.953		161.316	157.912	10.4284	349.022
	Muscle/Soft Tissue	0	0	0	0	0	0	0	0			296	1																		110	82.8696	4.0759	187.156		214.167	51.8334	413.996	488.489		237.562	13.9967	17.4415	361.08
	Other	0	0.477121	0.778151	0	0	0	0	0			557	1																		334.127	23.1797	107.417	502.55		236.047	32.9534	10.9586	365.069		134.22	16.936	23.8441	179.811
	Pancreas	0	0	0	0	0	0	0	0			529	1																		256	364.961	17.9443	423.501		295.927	93.0733	31.8068	385.274		1	27	23	58.9867
	Pelvis	0	1.04139	0.60206	0	0	0	0	0			349	0																		122.282	13.0779	5.05661	164.845		294.531	21.5015	0.7645	505.219		271.619	17.8699	47.5102	503.558
	Peritoneum	0	1.11394	0.954243	0	0	0	0	0			302	1																		75.6412	22.327	7.04808	123.873		405	173.897	167.292	627.095		215.861	57.7114	83.3725	321.595
	Regional LN	0	1	0.90309	0	0	0	0	0			116	1																		247.611	19.3595	29.0299	276.645		353.329	168.671	285.048	717.181		1	59	21.8161	78.5484
	Skin	0	0	0	0	0	0	0	0			496	0																		242	53.4288	NA	250.905		27	138	117.101	207.795		152.093	20.454	75.4532	219.44
	Spleen	0	0.477121	0	0	0	0	0	0			853	0																		143.05	0.6201	7.3583	192.424		69	194.876	23.3286	192.744		168.334	2.2341	21.6919	232.101
	No Relapse	0	2.16137	2.65418	2.76042	2.76193	2.76193	2.76193	2.76193			100	1																		236.128	29.7887	4.0829	353.261		1	49	154.985	67.7764		51	193.796	18.4039	273.678
Heter-organ												279	1																		840	313.91	NA	918.477		414	62.4682	23.9029	551.123		208.072	10.5294	17.4303	314.882
	Abdomen	1.96379	1.73239	1.4624	1.27875	0.954243	0.60206	0	0			370	1																		108.611	14.3371	3.4779	192.412		117.907	46.4909	50.5813	271.923		289.217	42.783	NA	325.888
	Adrenal	1.36173	0.954243	0.90309	0.477121	0.30103	0	0	0			138	1																		81	380.477	NA	176.119		140.741	114.259	2.7963	264.469		148.601	21.3992	NA	162.867
	Bone	1.716	1.4624	1.25527	0.845098	0.477121	0	0	0			484	1																		247.533	3.3338	6.1332	268.255		98.5995	86.4861	11.9144	182.927		145.288	66.7115	50.8507	285.097
	Brain/CNS	1.11394	0.60206	0.477121	0.30103	0	0	0	0			332	0																		169	92.3486	37.4932	525.988		165.33	35.2522	59.4182	311.85		141.317	101.683	9.7102	437.271
	Chest	1.60206	1.34242	1.27875	1.04139	0.477121	0.60206	0	0			271	1																		199.236	2.7575	141.15	471.269		166	94.6431	105.81	240.469		1	55	286.443	222.632
	Distal LN	2.27184	2.17609	2.01284	1.79934	1.36173	0.778151	0.477121	0			533	0																		117.244	45.0432	45.0748	232.093		231.647	7.8259	6.4482	301.058		286.978	10.1917	83.0016	473.267
	GI	1.73239	1.61278	1.54407	1.30103	1	0.477121	0	0			333	0																		408.36	0.9018	8.7384	512.386		497	282.638	31.7576	676.68		140.183	98.2543	0.863	278.07
	GR	0.954243	0.778151	0.778151	0.30103	0	0	0	0			572	0																		54	214.058	7.1804	377.226		109.645	128.355	NA	223.738		124.28	4.217	1.7234	230.727
	Kidney	0.845098	0.30103	0	0.60206	0	0	0	0			651	0																		88	131.824	11.7953	223.63		164	248	81	690.113		108.169	17.9725	1.0156	185.369
	Liver	1.97313	2.29666	2.37658	1.88081	1.41497	0.60206	0.30103	0			575	0																		105	60.2006	86.7994	323.081		259.107	3.0787	20.8147	278.032		217.008	31.997	70.9945	285.203
	Lung	1.65321	2.17319	2.25768	1.94939	1.34242	0.778151	0.30103	0			353	1																		325.633	41.8964	46.4709	380.29		212	39.3271	87.2196	359.721		98.8416	320.697	61.7343	596.727
	Muscle/Soft Tissue	0.90309	0.60206	0.60206	0.778151	0.30103	0	0	0.30103			322	1																		112	190.901	424.145	246.325		331	119.07	24.7905	478.663		187.482	3.9891	1.192	376.76
	Other	1.63347	1.59106	1.4624	1.30103	1.07918	0.477121	0	0			428	0																		242.26	8.7405	32.1639	418.579		60	49.7996	12.6898	169.677		150.89	31.3531	151.757	300.033
	Pancreas	0.60206	0.60206	0.477121	0.30103	0	0.30103	0.30103	0			910	0																		356	105.058	19.7372	432.618		201.137	78.6902	19.939	424.933		212.706	11.9196	5.9001	352.949
	Pelvis	1.49136	1.51851	1.47712	1.30103	0.845098	0.477121	0	0			366	0																		182.569	1.5597	2.3903	242.499		107	117.995	NA	126.666		315.437	102.869	187.019	1011.18
	Peritoneum	1.73239	1.65321	1.72428	1.57978	1.25527	0.60206	0	0			487	0																		355.696	18.8977	46.4061	483.329		54	80.1975	22.2081	192.928		113	88.7686	30.9487	186.629
	Regional LN	1.80618	1.5682	1.76343	1.59106	1.17609	0.69897	0.30103	0			636	0																		169	163.782	214.276	277.368		317.59	20.4096	120.517	406.345		4	59	17.2029	191.646
	Skin	1.04139	0.477121	0.954243	0.60206	0	0.477121	0	0			1079	0																		505.275	5.725	41.067	548.873		312.393	16.6069	224.037	390.34		88.54	24.46	43.8199	270.265
	Spleen	0.69897	0.845098	0.954243	0.954243	0.69897	0.30103	0.30103	0			265	1																		177	77.8521	11.1154	416.072		336	331.655	NA	418.914		220.659	15.298	12.44	330.228
	No Relapse	0	0	0	2.6053	2.8293	2.89321	2.90902	2.91222			151	1																		46	228.881	7.9144	162.419		118.904	49.0963	92.1293	268.258		56	279	37.3789	378.063
mono-organ												367	0																		164	17.2703	86.1758	323.918		50	189.716	6.793	369.222		357.159	99.0046	34.8361	457.265
	Abdomen	1.34242	0	0	0	0	0	0	0			466	0																		111	110.128	8.2164	284.313		239.956	111.044	15.2873	366.702		196.91	60.3369	11.7696	260.635
	Adrenal	0.30103	0	0	0	0	0	0	0			552	1																		189.387	9.1854	28.5018	277.413		345	245.904	NA	426.968		328	14.5058	16.8253	403.966
	Bone	0.477121	0	0	0	0	0	0	0			538	0																		105.341	183.659	75.5146	347.137		334	5.2942	11.4735	520.506		318.352	12.6483	9.1713	355.774
	Brain/CNS	0	0	0	0	0	0	0	0			347	0																		173.232	66.2817	44.7498	329.273		152.947	46.7339	21.3285	279.787		10	61.7151	59.0617	175.121
	Chest	0.477121	0	0	0	0	0	0	0			377	0																		141.892	98.0381	95.0697	326.2		91	72.1445	NA	127.072		270.113	143.715	11.1717	397.651
	Distal LN	0	0	0	0	0	0	0	0			349	0																		71.2194	42.4453	3.6975	150.31		217.336	33.431	86.2334	295.82		213	79.8692	13.4561	346.998
	GI	0.954243	0	0	0	0	0	0	0			287	0																		227	66	77.5915	279.398		77.7555	4.21662	4.4572	101.261		115.35	2.8122	0.1404	178.007
	GR	0	0	0	0	0	0	0	0			451	0																		322	92.865	5.135	549.935		193.649	44.3514	19.811	301.676		104.302	37.6031	7.2022	178.586
	Kidney	0	0	0	0	0	0	0	0			212	0																		111	220	330.797	349.466		106.953	70.9459	19.1711	203.246		57	378.029	173.954	243.002
	Liver	3.10209	0	0	0	0	0	0	0			395	1																		49	71.6467	10.8867	194.179		237.888	18.1051	11.0072	287.412		240.934	36.066	13.9656	359.062
	Lung	0	0	0	0	0	0	0	0			303	1																		43	227.56	3.8291	157.737		538.183	16.2644	22.7139	686.544		139.643	37.7332	2.0321	301.11
	Muscle/Soft Tissue	0.30103	0	0	0	0	0	0	0			346	0																		227.577	9.1365	36.2868	295.713		285.731	90.7908	201.478	413.418		145.775	77.541	12.749	264.848
	Other	0.845098	0	0	0	0	0	0	0			353	0																		420	12.3365	53.8659	513.417		170.992	28.0077	0.4339	258.649		155.817	8.7825	42.9527	305.938
	Pancreas	0	0	0	0	0	0	0	0			362	0																		261	5.4584	111.421	365.513		24	91.1697	8.8303	140.713		146.017	42.494	0.8864	253.566
	Pelvis	1	0	0	0	0	0	0	0			416	0																		228	46.1082	17.7323	358.899		594.026	NA	NA	594.026		68	216.383	0.7695	197.552
	Peritoneum	1.23045	0	0	0	0	0	0	0			542	1																		239.864	10.8183	140.318	461.963		117	433.709	21.4071	497.412		115.163	5.0267	125.496	291.44
	Regional LN	1.04139	0	0	0	0	0	0	0			338	0																		359	303.162	75.9553	567.833		82.7402	0.21124	7.04859	119.163		52	13.6682	82.2825	185.717
	Skin	0.30103	0	0	0	0	0	0	0			445	0																		302.489	13.7765	16.7342	361.707		126	122.466	46.3274	356.34		296	44.95	115.424	609.69
	Spleen	0.69897	0	0	0	0	0	0	0			727	0																		304.486	17.7453	97.7684	520.372		266.933	10.1427	33.9245	459.499		199.168	70.3045	57.5271	487.668
	No Relapse	0	3.12905	3.12905	3.12905	3.12905	3.12905	3.12905	3.12905			370	1																		248	187	147.291	550.403		299	16.6367	452.729	420.501		188.132	121.868	NA	269.377
other-first												857	1																		168	14.0789	28.4678	210.515		78	154.644	32.7443	307.606		250	9.2455	11.2502	389.438
	Abdomen	1.76343	1.32222	0.477121	0	0	0	0	0			430	0																		117.185	62.2774	43.8559	382.68		219	45.5026	14.8022	364.243		486.05	22.6604	66.1424	763.81
	Adrenal	1.14613	0.30103	0.30103	0	0	0	0	0			407	0																		654.798	33.2018	81.5113	697.662		96.1113	82.2373	67.2268	211.742		297.015	43.3076	158.678	599.646
	Bone	1.39794	0.30103	0	0	0	0	0	0			262	1																		200.538	95.1606	6.3009	296.979		426	118.437	6.7305	566.729		168	454.79	14.7718	541.867
	Brain/CNS	0.90309	0	0	0	0	0	0	0			595	0																		56	195.454	6.5771	212.849		171.271	10.2242	54.1934	269.507		89.0102	23.5918	21.9457	257.059
	Chest	1.25527	0.30103	0	0	0	0	0	0			510	0																		240.37	53.4773	31.1531	524.857		349	14.9849	NA	353.995		349	130.467	NA	367.638
	Distal LN	2.50651	1.6902	0	0	0	0	0	0			372	0																		165.727	15.0686	7.0065	215.309		1	42	53.7758	128.624		87.1153	8.09656	4.1828	119.874
	GI	1.5682	1.07918	0.30103	0	0	0	0	0			429	1																		150.265	3.7353	117.116	176.676		50	13.4247	94.9909	107.564		1	45	42.1056	260.918
	GR	0.60206	0.30103	0	0	0	0	0	0			464	0																		223.905	28.0946	64.2772	434.242		15	71.1212	82.8788	129.52		93.2812	13.3533	8.8441	198.252
	Kidney	0.69897	0	0	0	0	0	0	0			346	1																		298.07	37.9302	85	507.798		138.502	3.1435	7.2503	195.417		75.8166	92.1834	54.6695	235.57
	Liver	0	2.53656	0	0	0	0	0	0			110	1																		57	364.326	NA	239.163		167.577	122.372	14.5968	402.909		434.254	35.6317	18.1145	636.754
	Lung	0	1.94939	0	0	0	0	0	0			217	0																		158.903	8.0969	8.7895	270.365		335.63	41.3704	NA	363.21		178.335	14.2676	10.1131	310.885
	Muscle/Soft Tissue	0.69897	0.477121	0	0	0	0	0	0			350	0																		207.138	13.4831	2.186	459.434		114.309	11.6911	283.699	194.002		144.665	78.3346	54.0445	236.073
	Other	1.23045	0.60206	0.69897	0	0	0	0	0			512	0																		129.411	7.1625	81.4718	218.425		101	243.941	143.059	355.485		34	53.689	14.4569	115.766
	Pancreas	0.30103	0	0	0	0	0	0	0			499	1																		422	90	339.526	561.905		179.472	47.82	57.8316	349.432		170	45.7347	95.604	216.768
	Pelvis	1.4624	0.60206	0	0	0	0	0	0			364	1																		252.465	2.452	17.083	524.09		260	103.256	398.009	380.904		50	59	58.2003	199.653
	Peritoneum	1.69897	1.11394	0.477121	0	0	0	0	0			146	1																		111.552	21.6327	1.3077	208.024		15	160.659	77.3409	239.713		12	31	34.2034	96.9342
	Regional LN	1.68124	1.41497	0.845098	0	0	0	0	0			335	0																		125	61.7034	0.0608	171.046		171.557	199.591	43.8521	438.365		91.2778	14.765	23.4303	194.624
	Skin	0.778151	0	0.30103	0	0	0	0	0			401	0																		195.139	39.861	61.7344	268.446		577.936	165.369	79.0235	714.523		66.2894	19.7106	35.255	225.869
	Spleen	0.954243	0	0	0	0	0	0	0			90	1																		123.547	16.4532	2.5131	136.515		155.059	10.757	6.8276	269.386		132	22.8645	31.0646	212.902
	No Relapse	0	1.90848	2.79449	2.80618	2.80618	2.80618	2.80618	2.80618			345	1																		282.982	82.0177	1.4659	434.058		213	107	169.399	402.042		4	19	6	80.8309
												134	1																		152.251	115.96	105.864	418.692		96.2566	11.8331	148.804	153.747		265.371	50.1738	16.4551	374.802
												467	0																		165	11.6409	29.3023	220.022		150.926	115.074	NA	208.463		114	79.8825	14.4618	319.912
												99	0																		84.982	27.018	55.2979	186.406		143.077	13.8145	16.7514	179.533		132.921	2.898	117.181	319.807
												397	0																		141.025	30.6431	3.598	188.975		228.242	30.7576	79.9913	275.411		206.947	42.2158	85.8368	366.245
												358	1																		337.034	17.6399	41.0303	619.323		259.272	NA	NA	259.272		342	282.577	142.584	683.473
												350	0																		194.763	47.9962	27.9551	285.726		345	128.188	209.701	519.583		64.7113	13.0883	7.65357	118.242
												849	0																		233.195	6.8912	10.9502	352.243		574.716	181.534	319.221	944.946		174.917	21.0765	10.9841	307.902
												382	0																		332	42.4489	54.8414	544.002		311	135.385	NA	378.693		174.115	12.5841	30.8004	240.544
												191	1																		204	41.9544	28.5022	400.867		309	22.4638	357.056	523.192		238.216	35.2589	31.301	391.468
												694	1																		53	111.653	11	189.393		6	10	11	39.2104		212.508	1.7186	36.7583	225.907
												649	1																		176	30.1957	28.3341	369.955		373	310.675	56.1081	687.645		118.315	21.8384	16.8462	181.118
												508	0																		72	87.8467	14	167.669		490.453	116.318	46.4151	611.683		126.388	13.2965	11.5153	273.949
												587	0																		181.694	11.1143	49.1922	205.5		175	47.3381	90.805	286.096		89	59.5662	45.9807	314.921
												354	0																		334.051	9.4069	287.286	552.948		170.745	9.5009	9.0833	227.573		112.537	71.463	74.1523	335.683
												352	0																		215.728	4.2723	510.27	321.2		282	91	11.2758	448.038		96.9059	2.28486	42.1542	170.222
												677	0																		190.889	84.1105	204.886	295.129		310.659	50.6154	426.519	486.576		296.681	77.8415	42.4775	513.581
												484	0																		134	57.7631	43.1392	165.733		176.363	36.6373	3.3197	201.894		139.116	140.884	18.5923	275.163
												484	0																		276.792	130.208	NA	363.597		429	30.3483	223.249	631.473		92	49.8936	32.6421	244.985
												575	0																		1	102.362	22.6381	401.903		272.697	29.3035	124.7	386.915		56.8157	17.1375	0.56053	134.03
												505	0																		144.365	254.635	NA	348.073		822.236	50.8939	89.141	995.902		97.7782	33.2218	14.4674	170.123
												110	0																		246.037	181.506	52.3857	384.503		91	52.7597	122.473	515.573		220.8	4.3064	0.9054	255.714
												322	1																		290.746	16.2258	6.3782	303.689		42	90.4858	NA	72.1619		272.966	88.2599	155.774	383.731
												182	0																		81.9975	49.2512	57.9971	180.372		53	79.6456	11.7982	118.811		323.791	37.6215	7.8336	516.471
												346	1																		188.272	33.8238	43.2743	260.055		308	42	547.001	451		1	9	7	23
												517	0																		41	124.53	47.4864	161.546		1	107.711	173.911	130.778		333.607	32.3926	124.157	471.608
												576	0																		126	80.2989	55.6388	169.247		492.527	90.583	127.665	798.179		79	47.6738	56.549	196.298
												310	1																		57	89.3027	36.407	218.845		279.967	7.0233	0.5498	317.795		153.692	34.6837	42.6238	457
												467	0																		95	73.9787	87.1964	134.192		54.8787	9.1213	17.5248	183.648		342.98	9.268	26.7516	504.247
												236	0																		147.596	22.6367	10.9824	206.57		325.448	38.1613	96.1554	382.941		250	105.058	55.2095	497.863
												408	1																		1	35	39.6878	95.9545		105.455	39.7374	6.2122	273.272		71.4477	5.8524	14.6473	230.203
												475	0																		170.121	5.3969	63.042	211.05		297	1	357.639	416.88		108.872	142.128	6.2258	330.8
												367	0																		130.155	52.4422	54.4031	238.452		135	24.8324	NA	138.104		176	118.467	88.4678	392.886
												307	1																		499	121.447	12.1527	609.304		38.6264	30.1799	1.19368	61.8582		251	13.5828	211.126	515.275
												316	1																		272	113.416	94.2093	379.014		39	108.146	44.2306	145.406		190.946	58.1691	NA	220.031
												554	1																		568.412	18.951	1227.06	990.065		436	620.562	310.812	888.128		342	60.6796	NA	372.34
												633	0																		291.67	26.9789	8.7793	466.863		959	709.147	NA	1313.57		69	32.0227	9.8575	146.932
												633	0																		166	99.558	NA	215.779		1	49	208.906	81.9812		5	1	37	69.3841
												526	0																		567	89.9143	NA	596.971		57	89.1579	NA	86.7193		122.453	3.971	1.0731	125.458
												742	0																		43	307.669	57.8632	460.039		1	70.0166	13.9834	77.4535		279.474	70.9584	392.79	457.709
												246	1																		85	82.992	5.2893	152.873		42	107.862	38.5752	137.63		1	4	2	76.0347
												423	0																		168	17.5222	2.9385	193.819		127	94.5397	7.2531	213.745		191.607	67.3934	324.437	465.597
												407	0																		71.6506	10.5852	40.7642	147.478		219.976	28.1053	185.919	376.865		30	38.7848	18.6952	172.404
												94	0																		172.37	25.5351	55.7253	362.621		1	6	25	33.6667		197.915	70.2828	86.8019	342.101
												445	0																		102.193	NA	NA	102.193		45	193.825	293.338	215.247		106.49	49.773	22.5456	182.592
												381	1																		116.574	56.5937	9.9911	235.504		38	118.782	60.7209	143.986		16	63	35.2304	129.351
												511	0																		175.301	279.699	89.8957	417.039		108.689	115.311	87.7597	292.395		46	110.857	36	221.282
												476	0																		268	31.1489	149.294	407.982		66	223.341	3.3397	219.675		175	118.306	40.1184	257.307
												82	0																		266.04	35.9599	NA	284.02		261.71	83.2897	249.927	386.659		10	19	9	132.655
												447	0																		210	290.727	111.493	325.491		87	158	115	390.38		6	35	2	84.3736
												277	1																		73.2067	8.13633	9.38727	104.004		36	235.171	20.0208	97.2952		123	146.839	30.9006	286.124
												158	1																		142	80.5706	95.1212	184.71		1	42	36.5491	71.3273		117.844	23.6605	47.9184	220.622
												472	1																		82.1009	35.2638	1.6353	114.718		414	169.391	131.609	962.151		94.4355	73.7149	12.8496	220.863
												475	1																		99.6523	59.9335	86.1811	332.747		70.6739	16.505	39.6941	117.377		57.5601	47.9514	8.2335	217.855
												499	1																		166.649	33.6432	34.9779	389.429		73	40	1.8186	149.65		88.2688	5.86145	6.81246	131.425
												588	0																		121.035	67.3392	23.6261	254.707		167.212	49.788	NA	204.553		197.429	13.8024	137.768	394.017
												280	1																		173	49	82.5175	243.157		14	58	1.12171	116.532		268.396	18.604	192.818	321.273
												259	1																		147.749	25.6881	14.6447	390.52		196.906	3.5998	38.974	491.258		112.629	22.3712	12.3032	257.146
												565	0																		174.236	6.3211	6.3028	312.723		14	63.5474	11.2517	105.855		54	101	86.7486	390.584
												585	1																		157.498	19.5024	0.4935	209.598		82.2931	6.70685	40.4455	228.474		90.317	76.683	33.331	236.278
												450	1																		98.5096	9.49038	46.1364	128.802		1	42	31.3322	62.8381		128	76.2499	37.0785	349.326
												872	0																		291	59.8889	NA	298.486		77.2962	47.7038	65	178.172		1	14	61.7444	134.313
												274	0																		110.811	14.9761	12.2133	264.809		50	222.61	NA	105.652		332	323.85	6.0034	478.89
												668	0																		208	258.032	NA	272.508		92.0798	27.168	7.0908	138.417		6	111.701	46.998	113.275
												36	0																		38	297.603	84.6682	246.735		1	31	38	118.57		96.5033	13.2714	38.5516	164.352
												582	0																		134	50.0872	36.4477	338.971		33	34.2868	22.3841	87.1915		336	339.809	67.2176	605.176
												233	0																		146.182	0.058	4.9683	181.971		350.868	2.7289	69.4028	375.822		157.858	72.6579	13.6309	278.258
												456	0																		144.741	5.7829	4.5272	288.061		1	123	23.9515	153.932		45	125.61	23	150.707
												435	0																		37	31.2195	18.327	93.5874		49	21	84.8488	176.924		72.0538	5.94618	33.0054	87.0197
												237	0																		132.365	15.426	6.2883	156.373		7	30	136.67	78.0648		70.9525	11.0644	1.36141	207.793
												621	0																		87.1338	3.86624	57.3073	96.9379		229.612	45.0897	16.6883	286.724		131.631	115.911	54.1816	282.979
												430	1																		38	23.1919	19.2761	83.9792		47	21.552	29.1836	80.8982		168.028	17.3922	5.0046	299.725
												184	1																		198.734	49.3511	47.2365	356.588		183.309	17.2569	36.1681	312.413		52.1221	7.89251	2.59801	77.9776
												525	0																		1	45	21	91.6041		133.906	17.6598	35.4341	205.274		125.058	0.9425	22.9893	185.379
												462	0																		87.7345	10.8604	3.03167	156.396		96.7107	27.2893	NA	117.178		246.239	16.7605	0.2395	266.044
												195	1																		76.1174	3.89861	12.846	178.737		42	177.223	0.3704	285.409		7	73	32.9057	78.6815
												539	0																		133	42	22.2631	182.309		218.944	15.0854	27.0116	253.754		193.422	100.578	41	436.7
												512	1																		191.685	48.926	74.3889	320.549		40	54.1587	37.8994	116.761		1	40	58.7263	232.66
												419	0																		263.406	157.594	636.954	516.872		26	31	9.49309	70.9972		1	38	NA	26.3333
												569	1																		153.089	23.0365	7.9954	234.786		60	85.8138	66.8348	156.776		151.11	9.8836	67.0067	457.045
												263	0																		20	72.8952	22.9077	206.375		158.173	10.8267	16	170.293		450.951	95.0489	0.0618	559.496
												84	1																		293	352.617	417.027	453.323		103.878	116.47	97.6516	266.038		189.952	64.0476	76.5394	401.778
												589	1																		159.322	35.2622	1.7379	255.483		1	70.8297	176.17	124.936		152.218	110.711	36.7443	278.204
												596	0																		92	0.67527	7.32473	96.9351		33	83.495	67.4983	99.9136		385.195	211.805	29.2058	679.897
												661	0																		1	41	32.8483	41.0943		115.922	82.0783	31.7031	189.604		67.5251	18.4749	56.1869	140.723
												470	0																		44	58.8927	89.4946	115.915		18	28	2	89.1861		59.8795	3.89782	3.90599	100.388
												603	0																		43	42	42	184.198		152	60.8408	11.299	208.416		241.202	65.0933	53.7043	437.88
												134	0																		111.222	16.7925	7.6019	161.185		142	241.771	182.804	308.586		178.319	0.0006	222.68	291.529
												274	0																		155.955	34.7526	53.4859	312.68		202	49.6203	245.594	308.675		241.59	39.8919	33.3855	279.313
												400	0																		252.907	53.0929	123	395.767		3	128.741	26.4286	125.065		220.562	27.3891	46.0488	317.015
												571	0																		143	29.7413	48.9542	212.749		67.3674	44.6326	207.993	166.453		11	18	50	116.037
												498	0																		43	62.5792	28.4208	161.908		210.772	36.2285	218.005	398.491		85	6.08452	17.9613	114.656
												298	0																		98.855	91.535	40.61	232.339		68.372	251.628	62.1445	256.839		1	44	17.8583	89.9815
												434	1																		102.959	38.0183	2.5157	262.359		132.754	42.2464	41.1528	230.306		1	37	5.73582	57.5043
												133	1																		157.481	17.334	29.2817	265.384		1	57	5.27335	34.3248		205.892	6.1079	15.0483	316.91
												70	1																		262.914	9.4331	4.3633	292.567		9	58	381.622	297.453		1	7	10	72.8557
												140	1																		225.172	20.765	3.68	300.632		36	34.7287	17.0319	95.2415		97.6794	29.3206	20.8636	168.202
												520	0																		170.041	53.5194	22.5353	307.789		89.3273	23.6727	565.846	406.727		118.322	7.7659	6.7442	161.114
												210	1																		408.262	55.7385	141	607.06		227	186.576	281.168	613.852		147.407	6.3766	55.8951	394.245
												442	0																		47	42	28.426	116.685		84.1459	63.1386	74.4261	269.527		1	43	15.287	55.3593
												439	0																		123	5.1512	27.4901	188.213		154.249	110.751	95.6867	261.987		45	59.2604	96.1339	150.507
												315	1																		151.686	17.2092	16.8421	265.254		121.221	81.7786	NA	162.111		3	2	38	81.9807
												119	1																		235.719	33.1269	33.6512	321.94		254	339.341	62.2025	560.271		76.1372	0.86281	27.1843	171.503
												441	1																		112.959	7.1059	56.9349	152.805		210.141	35.8593	NA	237.035		36	6	21.1997	125.027
												9999																			43	119.555	154.225	247.105		18	63.2705	61.6731	80.738		14	65.2943	25.0184	164.922
												329	1																		108	12.6147	92.6566	276.647		153.743	89.003	74.146	237.793		63	49.1276	20.5565	227.808
												525	1																		9	10	18	221.389		304	364.231	19.7532	526.489		14	17	8	93.53
												406	1																		72.318	3.92237	19.5887	119.135		187.198	135.802	711.167	405.195		129.923	39.4914	4.1134	257.61
												308	1																		97.9486	1.4497	10.1083	122.818		389	389.846	258.068	734.92		49	44.5876	33.1217	175.056
												322	1																		43	222.159	282.492	224.702		76.8745	26.307	18.9164	196.854		48.723	7.97739	15.394	166.648
												644	1																		168	321.781	337.032	295.616		53	98.1613	0.0002	132.097		59.7835	24.4014	4.20531	138.38
												259	1																		103.924	19.2506	9.825	125.22		79.6632	61.4931	85.8437	168.705		1	12	24	122.637
												315	1																		23	21.6593	23.3407	105.712		54	2.20851	48.429	170.415		1	42	0.25503	81.5123
												322	1																		113.504	43.7356	109.76	214.349		185	94.0176	233.218	325.418		53.5483	5.0261	0.5882	96.5073
												203	1																		8	9	3	54.5591		217	141.356	NA	264.119		231.688	20.312	NA	245.229
												161	1																		42	144.081	82.9697	241.33		86.6449	48.3551	NA	118.882		90.3352	5.33458	80.3302	283.094
												294	1																		103.212	31.3549	12.4327	148.79		145	28.5404	23.1216	161.04		59	39.9133	0.91581	140.187
												422	0																		40.3698	40.1186	2.51157	108.978		187	114.296	NA	225.099		87.939	9.12565	26.123	218.547
												665	0																		167.573	99.4857	518.941	406.878		364	403.082	NA	565.541		1	3	39	29.5
												308	1																		195.548	35.0359	29.5227	416.815		167	29.2972	19.6414	210.894		45.3928	4.67192	35.9353	99.2074
												294	1																		80.3053	16.489	3.01701	104.174		10	125	13.2021	128.941		28	82.5984	6.2288	156.963
												70	1																		347.046	178.954	42	748.089		242	8.4287	356.294	510.707		104.722	15.2781	29.2006	267.609
												140	1																		462	60.1175	114.47	613.825		123.434	9.5663	0.8443	169.794		75	39.327	9.0412	202.953
												294	1																		7	32	1.95513	118.854		317.775	7.2254	207.052	522.127		57.5223	28.5687	12.9533	115.056
												443	0																		23	4	57.1081	109.96		10	139	0.6683	126.168		8	22	9.09977	152.689
												665	1																		88.6584	13.3584	18.9832	173.807		1	8	45	46.3514		59.4207	62.5793	17.1229	175.517
												280	1																		148.891	60.6345	31.714	279.252		130.167	22.1146	NA	141.224		24	4	22.3898	64.7296
												308	1																		100.216	19.6478	53.1363	141.52		126.611	27.7459	262.647	391.371		217.059	9.9406	3.391	305.526
												406	1																		36	22	40.4567	159.571		208.422	0.1608	0.5585	224.358		102.611	6.3626	21.278	206.173
												161	1																		98.2329	116.691	10.4438	242.652		154.841	89.1591	219.651	524.116		135.097	1.4187	62.2564	302.151
												525	1																		345.062	72.9381	46.8515	414.739		217.589	7.4105	83.0813	351.41		1	5	4	108.504
												434	1																		485.875	13.7307	9.1709	584.41		58	149.054	NA	95.2635		1	36	21.7411	54.0233
												553	1																		48	197.993	66.0066	201.998		250	105.284	97.8063	327.094		7	21.3039	6.69615	125.541
												322	1																		67.044	14.277	3.18302	107.242		1	56	12.3315	46.0829		19	33	69.9037	153.275
												371	1																		113.275	14.4279	10.4727	175.285		208.953	2.0471	19.5289	214.496		123.41	19.4221	9.6165	228.371
												182	1																		59	89.376	15.3245	207.072		206.309	351.213	NA	381.916		71.9134	44.2334	9.8532	204.848
												563	0																		171.044	8.498	81.2406	330.583		310	322.908	20.9122	527.266		1	26	19.5023	114.573
												408	0																		241	48.3685	22.7676	301.489		83.0637	18.7725	58.1638	158.965		1	45	627.559	105.729
												308	1																		132.795	34.2127	3.5426	183.708		46	53.79	39.1058	253.941		205	150.788	109.212	427.398
												182	1																		129.506	57.2119	19.2821	190.992		68	112.912	90.9252	173.702		1	36	32.1715	78.0508
												70	1																		159.401	12.5987	80.4875	485.601		123.693	67.3067	12.4336	223.245		162.12	10.5115	26.0412	234.065
												687	0																		306.93	1.4973	2.4245	361.93		165.36	178.64	15.3319	320.67		19	12	25.1587	49.5397
												119	1																		1	108.77	15.2367	159.68		270.693	14.0832	47.2242	295.823		4	34	139.431	118.689
												406	1																		193	97.4036	2.6564	290.313		298.834	228.166	NA	469.959		115.671	4.7437	7.7083	149.784
												630	0																		93.3782	46.6219	NA	116.689		312	126.615	9.0688	401.977		38	27.5636	13.66	175.627
												203	1																		120	46.0422	19.9542	142.583		164	46.3285	138.365	359.433		3	12	2	66.4983
												682	0																		15	3	7	54.0446		185.355	30.6446	38.8648	293.078		12	36.0391	3.10538	88.3459
												63	1																		150.492	14.9141	79.5937	303.877		90.6999	57.928	22.3721	229.821		118.194	75.8396	19.9662	204.864
												203	1																		300	1.0528	19.3939	362.929		624.518	398.253	NA	823.644		10	8	5	47.0131
												420	1																		231.103	207.268	16.0574	395.613		182.982	147.65	72.3686	344.523		47	20.3838	15.9671	94.0534
												658	1																		175.199	98.3772	77.4242	300.355		74	161.023	21.9407	199.009		63.5177	53.5918	2.4555	139.998
												210	1																		220.286	3.7142	33.9884	365.091		175	44.9236	NA	189.975		88	37.8302	17.7968	120.015
												378	1																		200.754	17.2461	363.236	304.497		287.594	136.406	270.986	489.91		171.798	0.1283	13.6617	266.437
												357	1																		182.802	13.1984	NA	189.401		165	77.6492	25.9998	240.007		28	19.7288	49.7152	137.946
												161	1																		142	133.047	NA	186.349		268	363.326	102.534	433.837		42.6235	0.3765	20.6533	127.203
												365	0																		128	54.8968	22.1718	267.168		79	211.243	NA	102.471		1	40	53.3916	81.4947
												287	1																		79	242.861	NA	200.43		74	88	68.97	222.276		198.134	5.0846	13.9543	240.829
												168	1																		197.212	NA	NA	197.212		85	162.708	NA	166.354		65	81.6332	111.287	147.399
												168	1																		194	134.065	291.982	287.352		368.063	20.9374	15.0357	452.96		59.8736	18.2415	43.0494	173.683
												420	1																		135.762	78.2383	86.0565	241.46		279	657.586	NA	388.598		179.106	12.1256	20.3119	301.93
												581	1																		118.237	25.7633	30.239	344.182		202.874	127.126	189.13	399.003		151.179	0.9288	35.8925	174.55
												441	1																		224.29	16.7105	77	293.613		78	19.9153	2.20745	101.008		15	10	72.1946	114.196
												539	1																		201	137.772	NA	235.443		61	67	160.712	134.678		1	14	6	88.4096
												9999																			161	37.0495	52.257	375.58		311.122	18.8781	NA	325.28		25	11	1	93.666
												589	0																		301.319	36.6806	82.5024	528.7		359	36.2304	123.073	515.843		400.703	114.995	58.3022	535.4
												119	1																		109	98.2935	51.0518	214.267		55	96.3825	50	161.753		28	8	34.3253	192.17
												210	1																		204.902	17.0983	NA	213.451		235.404	166.596	362	886.551		197.148	52.8522	141.288	267.687
												700	1																		106.063	16.9915	58.9458	167.95		413	477.034	NA	651.517		1	19	72.2859	146.75
												98	1																		517.626	157.374	NA	635.657		179	30.283	187.243	240.952		1	12	3	43.0347
												322	1																		126.323	8.935	9.7567	225.984		160.477	47.1274	15.0697	340.486		1	48	39.8681	154.461
												329	1																		191	1.149	4.377	212.737		124.376	39.6244	51.9626	198.587		164.254	20.0542	24.462	248.19
												175	1																		203.579	61.4212	NA	252.716		315.381	61.9353	78.6839	486.236		86.8143	15.1744	19.8416	138.849
												315	1																		97.5359	7.54632	14.8641	224.318		419.57	23.4301	654.376	569.189		62.6184	30.6544	0.72722	120.94
												448	1																		156.594	30.7719	54.7108	299.484		433	45.1887	107.803	503.666		217.81	16.2785	17.8412	273.567
												385	1																		153.803	333.197	175.71	434.504		359.229	3.1709	40.5999	413.705		68.3387	21.5509	69.5582	270.066
												525	1																		258.481	279.519	316.536	609.154		347	240.066	149.156	504.322		122.55	2.709	0.5064	177.052
												560	1																		350.014	219.986	22.9984	520.753		583.311	4.2798	8.4093	631.753		173.433	195.853	38.7138	471.674
												385	1																		190.246	292.754	152.245	462.927		198.843	8.2564	124.407	356.303		289.263	180.604	35.1329	520.455
												343	1																		429	353.362	68.0424	603.771		152.202	7.6057	1.166	259.828		1	10	38	30.8
												469	0																		35	14	28	132.998		359.932	215.068	174.504	753.467		45.5197	185.504	130.778	405.183
												870	0																		143.704	37.2959	20.681	203.744		294	26.283	46.6452	365.965		162.58	0.6103	4.4033	214.248
												140	1																		78	122.774	79.8085	132.226		175.018	2.0388	1.6073	311.217		9	5	44.6793	36.4226
												427	1																		78	42.9878	141.262	166.814		107.483	463.504	NA	339.235		41	3	25.7026	172.745
												420	1																		143.702	64.6589	198.639	326.266		400	106.987	NA	417.831		89.6628	36.3372	135.594	135.023
												210	1																		260	27.4488	NA	266.862		139.519	7.4814	23.1075	229.368		84.8592	6.22774	35.7384	144.582
												343	1																		188.895	4.0844	28.358	295.746		284.231	24.769	37.8745	355.391		11	8	32	142.306
												721	0																		159.915	0.0545	11.1244	223.539		147	28.9519	5.6474	230.398		111.232	13.729	79.8987	298.322
												525	1																		262.622	13.379	32.999	401.336		288	312.753	NA	444.376		1	40	59.9523	38.136
												294	1																		335	1.3249	NA	335.662		165.294	13.6589	27.6265	218.109		180.627	36.2177	39.5884	335.074
												602	1																		331.378	71.9165	24.7052	454.608		177.571	53.4293	254.87	322.836		104.939	26.4525	15.8315	242.984
												462	1																		120.865	6.1713	0.12	267.953		420	57.3021	16.8059	701.619		20	18.3968	44.047	175.132
												497	1																		339	257.933	35.8766	929.183		165	195.106	17.0482	350.964		64.563	9.7176	2.01148	99.5106
												543	0																		131.947	5.0213	12.4448	211.666		46.2159	12.7841	103.04	71.8937		1	22	14	53.289
												287	1																		172.295	37.6016	30.1085	278.234		79	122.15	57.7884	179.696		81.9634	3.03659	0.25781	155.654
												315	1																		255.685	112.315	6.0758	378.619		166.363	3.6368	20.6341	189.329		101.894	32.1057	48	290.556
												133	1																		14	3	36.7537	42.6416		1	76	157	136.5		135	12.9283	43.2498	286.053
												224	1																		200.426	34.5744	57.4097	428.463		193.187	12.8127	501.028	379.379		78	33.6373	80.5717	133.418
												448	1																		120.793	16.04	2.4868	187.885		268.892	66.4754	50.6329	400.37		21	2	15	125.21
												537	0																		315.618	126.248	25.1289	514.887		164	93.7603	347.461	342.327		160.906	5.4697	9.6114	201.14
												385	1																		154.718	57.2816	8.2151	217.071		308.818	101.041	87.1412	600.256		4	85.4302	48.3567	177.649
												266	1																		274.459	217.541	65.8056	568.724		108.01	73.5359	13.4542	222.171		19	49.5701	27.43	75.114
												420	1																		219.461	31.4001	15.139	341.527		165.592	52.0402	75.8513	360.935		38.0051	15.9297	8.8084	111.594
												427	1																		140.887	57.4546	57.8504	255.539		388.601	90.2455	22.1532	594.392		6	33	151.236	218.166
												252	1																		293.666	95.3337	248.244	414.485		110.54	7.1688	23.6655	187.794		50.4379	2.71153	19.8506	73.184
												238	1																		127.355	173.645	41.6932	268.012		209.18	16.1949	139.625	328.069		1	12	29	30.8274
												315	1																		154.143	12.2624	11.4407	213.408		116.266	4.8794	2.9569	200.973		111.165	6.3736	0.0793	161.925
												119	1																		78	71.4189	78.7502	131.878		193	68.9461	40.0223	298.864		81.5074	12.4926	4.00788	106.928
												112	1																		267.877	84.7699	73.1048	399.628		87	46.4923	13.6484	131.905		71.3684	3.56211	27.3181	140.407
												287	1																		294.159	17.8638	67.9776	328.727		152.424	9.5758	73.8098	195.051		2	47.0945	2.80433	180.558
												112	1																		244.52	176.48	NA	398.94		152	19	114.19	259.047		28	4	53	97.4474
												462	1																		82	140.874	67.2806	151.806		184.487	37.5848	7.2568	249.335		115.308	5.0996	46.6109	167.147
												378	1																		318	156.154	60.4812	508.789		267.792	79.6577	30.1471	507.122		1	14	35	23.4
												350	1																		251.092	NA	NA	251.092		168.048	16.5659	0.1088	219.846		98.519	4.35451	24.6976	191.936
												364	1																		188.983	76.3745	190.572	626.354		337	56.5324	21.6769	452.578		70.8426	15.1574	9.43183	123.168
												70	1																		293	448.6	NA	382.72		181.228	15.7353	49.0838	386.588		19	10	33.5974	126.024
												588	1																		415.962	219.038	286.97	746.553		86	12.0854	4.91459	214.376		1	14	1	88.0864
												301	1																		53	152	23.5675	327.721		288.057	54.9434	146.829	556.023		83.7384	33.4808	7.7808	120.624
												280	1																		118	61.4321	NA	148.716		867	435.261	NA	975.815		87.5969	21.283	15.7996	175.898
												161	1																		82	99.1395	5.2725	142.198		104.205	72.7948	3.6982	198.062		39.1504	6.48457	23.365	60.1309
												392	1																		170	144.224	NA	194.037		516.711	88.2893	297.681	657.348		88.6973	63.3078	21.9949	234.167
												259	1																		198.934	245.773	138.294	592.67		173	28.4014	29.0575	207.949		86	126.153	41.4206	479.952
												196	1																		394.652	97.3483	NA	472.53		162	53.4329	38.8409	235.959		171.505	118.903	5.5924	338.339
												420	1																		326.544	83.7187	169.69	497.19		232.77	5.6566	29.573	303.254		133.777	3.2706	48.1419	359.624
												728	1																		176.999	43.6013	29.1213	288.381		353	94.8744	NA	376.719		1	47.8654	12.6142	19.0575
												587	0																		85	112.679	46.3648	130.287		203.637	2.72	8.8405	250.785		67.1133	13.3378	1.77041	94.1965
												752	0																		196.803	56.197	15.5097	336.458		365.837	62.1628	26.5467	603.781		108.032	56.9683	NA	150.758
												245	1																		110.747	29.8621	4.0914	158.969		247	357.619	82.7082	485.589		20	42.5012	17.4988	102.73
												399	1																		256	173.255	196.74	422.759		662	397.185	NA	711.648		57	97.5518	NA	81.388
												623	0																		51	161.244	60.8883	98.9221		512.055	70.9449	784.624	820.893		55.9844	3.62808	5.5051	158.841
												154	1																		212.016	25.1298	9.8539	320.407		382.421	31.5795	121.175	557.992		210.159	70.8409	39.552	349.744
												630	1																		254	49.7179	133.637	322.93		226	733.929	NA	592.965		111.721	19.392	6.8583	356.875
												245	1																		248	63	35.1546	525.849		223	28.9138	317.893	317.497		134	36.756	98.5242	302.341
												539	1																		133.067	17.8571	18.0758	195.205		122.33	55.6703	36.3695	171.566		29	15	18	89.1323
												406	1																		163	32.0992	39.3196	260.962		163	513.628	7.8579	423.293		218	50.6863	31.4635	370.948
												189	1																		220.284	14.2788	12.2968	268.402		287.33	0.8815	44.2575	404.89		214.905	5.4569	5.7534	233.691
												147	1																		239.182	92.3627	23.455	386.341		177.358	28.3013	40.3402	280.717		69.8863	3.37362	19.7963	185.521
												280	1																		182.471	406.529	NA	507.694		334.865	8.1352	6.8432	396.629		256.092	67.6926	94.7026	513.482
												609	1																		52.2723	11.7277	36.1182	122.073		49	108.806	3.6726	197.287		19	3	194.378	247.507
												357	1																		90	111.1	NA	117.775		324.242	27.7733	130.367	386.213		169.361	7.1107	2.7878	283.659
												896	1																		168	475.013	NA	286.753		91	185.448	NA	183.724		1	128	165.626	106.407
												448	1																		89.6277	7.68553	125.687	171.188		242	104.476	7.5237	314.159		196	434.901	81.9732	433.944
												455	1																		310	115.561	NA	348.52		239.663	8.3972	16.6071	300.76		190	224	508.652	470.93
												182	1																		128.657	12.4924	112.85	271.464		260.205	167.794	582.284	510.898		88.7659	25.1009	22.0786	160.76
												518	1																		101.032	70.9678	NA	160.172		105.655	4.5292	1.2502	138.14		72.1125	18.5086	16.0739	180.765
												441	1																		52.6385	3.86192	21.4996	145.302		132	91.6893	NA	147.282		56	47.2332	2.0625	162.565
												770	1																		168.766	4.0662	16.3127	261.791		216.545	53.2732	103.182	340.545		1	48.4173	15.5827	40.838
												420	1																		170	202.308	301.692	646.498		573	27.8686	NA	578.574		195.072	118.777	8.3055	448.011
												259	1																		360	130.734	345.349	505.856		487	50.3152	181.847	634.249		208.3	64.6998	NA	240.65
												119	1																		170	111.392	352.889	285.135		170.033	22.9673	585.85	333.721		1	136.714	36.0812	137.479
												462	1																		158.184	96.8162	27.8319	358.378		199.605	76.7902	20.6052	394.636		137.115	29.8846	11.23	284.039
												413	1																		175.372	64.6276	45.1101	287.227		157.682	2.801	4.0795	219.198		270.925	34.0195	52.0551	434.193
												497	1																		274.039	15.9194	13.5156	329.272		438.123	7.6749	102.536	593.008		1	59	138.365	86.455
												658	1																		349	530.609	304.282	671.09		93	141.66	39.9634	190.189		288	15.5459	132.01	411.348
												602	1																		233.364	57.3286	25.4031	414.177		199	58.1298	12.2045	220.411		190.746	45.9506	141.173	401.006
												315	1																		292.229	30.471	6.3	392.225		48.2517	35.7483	60.0043	143.75		1	51.6645	8.81588	85.8192
												539	1																		479	341.292	882.609	739.866		205	62	69	363.968		109.229	69.771	4.4859	162.679
												497	1																		66	191.762	27.9792	334.226		83	75.4157	134.375	123.744		156.457	20.0736	9.1695	198.646
												231	1																		208.069	241.931	441.938	478.572		202.239	62.7876	9.3749	287.018		355.06	16.3267	24.6138	420.532
												301	1																		111.655	38.9821	7.5243	203.529		221.652	33.3477	46.9535	257.268		115.714	45.59	70.6956	169.673
												315	1																		117	125.051	NA	148.263		299.4	145.6	NA	408.6		172.667	2.2445	82.5985	295.238
												805	1																		498	415.195	0.2534	581.064		321	331.385	0.5006	463.289		26	24.033	1.8018	100.345
												343	1																		132.094	25.0735	48.8325	401.213		207.199	108.801	49.4014	489.444		1	87.3911	7.17696	127.139
												497	1																		204.951	20.0494	49.6784	326.445		55	34.0371	67.9629	193.168		140.919	44.897	23.6295	304.44
												238	1																		78.9604	38.0396	31.3767	116.167		172.67	29.3297	40.4071	252.522		245	29.3929	38.227	322.62
												357	1																		146.779	130.221	56	336.778		176.757	172.602	29.6418	448.03		56.7236	13.0241	16.1347	88.9671
												406	1																		52	7.71258	283.696	101.719		195.927	136.073	54.6675	408.909		80.9109	17.9765	64.1126	138.633
												378	1																		114	7.8298	1.0236	167.879		150.218	152.782	378.009	340.538		170.858	2.2964	19.1529	244.601
												210	1																		127.115	40.6088	76.2765	212.21		333	112.61	333.956	470.972		13	14	141.22	101.526
												217	1																		226.456	46.9974	59.7565	471.086		365.938	34.6138	8.7136	467.142		119.766	52.2841	0.0992	221.761
												490	1																		147.785	29.2155	70.1437	243.321		199.525	136.637	14.5191	364.463		1	13	40	50.7421
												154	1																		177.106	61.8945	NA	226.621		167.551	21.6217	66.4313	386.799		108.009	78.4742	NA	147.246
												427	1																		222.296	45.5001	48.2044	304.174		326.211	60.7893	NA	371.803		1	6	30	110.815
												287	1																		79.005	17.2767	0.14482	130.611		245	111.849	23.1888	460.255		219.747	18.253	53.1037	319.944
												469	1																		122	1	55.1252	180.557		23	109.915	15.9278	161.068		140.502	1.3893	115.109	276.7
												357	1																		56	51.6141	8.7674	76.8051		244.126	193.275	151.395	423.441		210.599	25.1451	22.859	390.08
												476	1																		111.431	0.9457	38.4957	222.308		136	58.9548	32.9359	284.812		53	103.393	126.73	246.391
												630	1																		47	51.5632	11.9954	138.665		44.0851	47.9149	97.6215	99.1009		75.3316	26.7153	15.9531	112.239
												679	1																		262	0.2768	1.0941	262.137		174	36.0661	56.2729	224.606		131.779	29.9774	0.0001	206.254
												126	1																		1	92.7584	0.99222	114.329		233.194	20.8064	421.21	379.051		323.787	459.882	NA	553.728
												511	1																		151.898	136.102	47.1449	419.78		428	45.9525	3.5952	459.833		103.159	73.841	14.5895	189.287
												294	1																		166	65	12.4301	225.159		201.81	30.8088	64.0172	385.921		54	49.1636	299.244	231.454
												273	1																		46.6458	0.35422	59	117.036		370.402	155.03	43.5686	508.458		229.44	2.5599	19.0001	244.24
												406	1																		194	118	91.5915	520.826		1241.91	NA	NA	1241.91		2	53	158.339	139.716
												301	1																		76	577.59	40.0816	315.052		89	10.8927	75.945	253.146		4	160.165	39.858	134.089
												322	1																		126.541	12.4383	86.021	204.502		161	4.6769	NA	161.468		123.008	12.5415	8.235	187.215
												140	1																		144	20.5435	60.4565	204.792		119.831	8.4338	40.7351	168.262		213.495	2.1918	17.9625	355.535
												287	1																		187.693	16.9456	280.361	292.444		128	41.6654	72.653	142.18		245	327.781	38.785	524.69
												287	1																		185.132	39.8678	255	465.682		1	60	162.617	101.7		266	237.343	75.9942	465.762
												574	1																		123	8.7111	22.9199	128.043		270.384	166.405	94.2107	946.215		165.735	24.008	66.5984	262.764
												609	1																		1	56	98.2662	62.2833		24	5	18.3469	96.4595		43	117.555	10.0002	78.0159
												329	1																		89.788	24.5851	55.6269	150.594		45	122.402	39.4362	81.9772		1	46	226.734	83.1469
												448	1																		158.879	12.1206	52.0728	207.204		102.778	36.8052	9.0281	196.751		123.127	28.6234	19.4262	195.535
												112	1																		344	56	536.169	468.596		172.592	70.408	NA	228.918		127.287	4.741	28.4614	207.461
												203	1																		87	68	60.762	183.176		98.4567	34.4823	34.061	159.671		132.848	3.6991	108.968	205.365
												252	1																		184	79.5534	NA	203.888		142.332	32.1969	2.8186	201.511		130.517	8.355	29.7207	190.268
												567	1																		115	40.9749	NA	123.195		23	31	1	73.2131		173	9.4195	43.2796	188.53
												413	1																		183.458	51.9277	5.6145	390.701		98.6539	12.3461	244.267	224.81		155.485	112.978	8.1487	303.562
												301	1																		64.6893	95.3107	279.009	180.411		216	22.7562	88.5082	238.337		180.052	29.4537	30.543	285.362
												266	1																		107	7.9405	14.4907	143.91		491	204.739	309.845	693.676		141.156	29.5898	42.6944	289.839
												273	1																		168	43.6014	65.3986	245.511		1	51	29.3358	38.5643		63	58.1619	32.2478	122.972
												406	1																		1	63	26.1586	92.6669		63	46.8333	16.3219	179.925		93.4664	309.569	NA	248.251
												371	1																		65.532	44.468	12.7707	133.647		93	221.474	NA	111.456		219.502	145.498	NA	328.626
												91	1																		99.615	3.2671	66.1179	187.93		1	57	6	42.9306		119.258	61.1609	58.5881	353.599
												294	1																		127.809	141.191	NA	245.468		1	58	NA	42.4286		60	7.12768	114.382	159.61
												427	1																		82.4412	10.5588	39.1071	116.479		179.501	40.4985	8.0377	224.884		111.087	85.9134	117.41	480.278
												294	1																		156.18	24.626	38.194	407.985		218.367	98.6327	0.4807	309.378		188.411	11.0109	31.578	227.056
												196	1																		212.096	231.904	56	495.197		1	22	5	43.5378		62	99.6299	55.8364	166.774
												294	1																		50	42.8055	21.1042	193.501		303.736	55.2568	12.5148	513.106		102.259	78.7408	8.6959	232.013
												301	1																		50	44.9388	8.9506	166.815		259.845	27.1549	89.8306	349.924		360	75.2524	71.778	655.493
												294	1																		133.138	17.1257	14.9102	195.642		430	406.341	59.9615	580.588		177.942	10.5644	20.4545	224.792
												350	1																		126.255	16.6512	11.9392	219.309		113	114.246	43.4322	163.255		219.738	7.347	25.4253	328.717
												595	1																		164	2.5707	49.4293	252.569		1	51	2.29664	45.9121		234.146	69.2195	72.6344	379.988
												651	1																		15	29	5	107.117		1	51	NA	39.25		57.282	10.6752	10.7595	116.929
												504	1																		93.7047	7.63346	11.6618	176.548		57	6.0699	NA	58.5175		1	54	NA	22.6
												392	1																		50	57	59	150.375		195.277	73.9038	9.9874	299.262		670	301.097	9.2692	822.587
												154	1																		38	75	11.6729	167.464		126	88.0652	NA	155.355		206.475	7.8233	96.7019	331.382
												182	1																		123.392	0.523	12.277	231.979		108	25.3471	54.1225	125.515		391.6	56.4003	28.4554	708.736
												1507	0																		108.506	68.4942	10.6891	238.273		44.08	69.92	43.4157	111.961		86	9.93869	NA	89.3129
												482	1																		160	105.67	NA	171.741		1	8	4	44.8263		339.666	19.3337	574.011	428.335
												668	1																		142.706	13.2168	0.9215	212.147		306	80	102.942	388.549		166.811	4.623	1.9627	218.296
												93	0																		48	56	15.334	117.993		60	30.3456	7.65436	117.415		149.896	2.635	64.0195	323.216
												753	1																		92.7769	52.7941	23.429	239.227		156.818	18.9197	80.2623	259.819		165.219	9.3205	14.0645	298.34
												423	1																		131.651	37.3494	25.9581	220.826		72.8646	7.05519	0.82645	125.988		103.005	120.995	NA	193.751
												1229	1																		74.4282	28.5718	98.4604	107.368		160.525	45.7732	10.8479	277.894		139.037	29.8511	20.7584	329.469
												440	1																		338	44.0223	NA	344.289		30	213.138	1.5572	140.968		137.329	28.8471	4.8242	194.428
												977	1																		112	235.909	44.0912	434.442		109	9.7732	2.2534	173.246		148.204	77.2115	7.2467	332.393
												587	0																		109.094	58.9057	50.9999	193.066		17	120.34	40.6601	127.585		607.983	157.017	103.722	949.565
												251	1																		129.742	12.5858	32.6722	250.374		58	55	9.9251	156.67		164	139.664	29.336	484.951
												371	1																		120	20.2213	1.4316	136.004		54.5722	10.0489	0.55434	97.3908		212.089	65.4787	3.995	365.861
												1382	0																		40	97.9876	4.8354	166.627		1	49	151.184	81.4124		151.158	8.0363	8.3178	221.338
												694	1																		188.9	10.2696	14.0529	314.655		111.134	48.0254	11.162	239.835		132.607	30.059	0.3338	197.914
												784	1																		1	57	5.57433	61.6988		49	10.2339	64.0301	58.3887		85.4901	4.25091	13.3429	132.426
												450	1																		171.558	61.4423	57.5781	265.934		101.389	NA	NA	101.389		149.483	10.3278	16.7291	249.219
												243	1																		163.644	20.3563	54	264.054		175.869	6.6552	89.4763	225.598		244.912	63.8953	12.176	380.859
												286	1																		100.031	62.9694	32.9657	293.769		50	125	17.4331	135.27		80	87.8228	35.437	167.094
												332	1																		2	107.409	60.5908	217.753		195.942	84.0579	NA	270.66		25	33.481	19.3128	75.7523
												1115	0																		101.018	12.9821	82.9583	145.044		148	14.5099	49.6864	161.118		356.572	197.428	NA	521.095
												337	1																		259	8.109	75.8907	346.281		101.164	23.8232	52.0124	160.114		1	162	81.3386	118.038
												163	1																		330	119	264.347	515.842		49.656	6.34396	18.0929	83.889		3	34	71.4445	177.865
												739	1																		198.147	39.5862	5.9014	286.453		250.68	79.3203	65.8825	421.171		255.691	71.2947	1.2468	428.245
												401	1																		20	8	11	51.0061		80.2165	32.7835	5.6931	113.011		160.426	6.5597	33.2866	199.514
												467	1																		125.412	49.9433	3.0612	280.141		131.333	2.5091	1.9116	195.076		80	76.4492	61.4106	148.705
												1088	0																		254	134.386	NA	298.795		37	11.0275	8.97251	58.9244		64	234.672	36.9284	110.025
												217	0																		5	52	16.3373	113.487		17	93	14.3982	102.371		230.569	5.2455	29.2625	302.683
												146	0																		296.641	6.607	84.7518	418.586		48	142.364	NA	76.4727		150.161	14.5592	1.0145	218.222
												76	0																		45.1234	52.0307	12.8235	162.621		109.624	3.3763	54.7618	151.139		169	42.5576	9.3782	261.701
												505	0																		169	90.7619	45.4307	194.217		113	62.7392	105.261	189.913		312.795	88.2051	292.68	450.974
												956	0																		64	90	34.6814	203.288		225	70.5268	13.8831	326.897		1	43	10	143.601
												364	1																		181	37.9489	28.0511	345.003		338	89.7289	7.6269	369.181		131.691	70.1933	23.2972	387.513
												760	1																		196.5	27.2591	77.2412	255.565		247.938	3.8994	148.163	424.206		292.099	67.2744	4.6264	801.953
												53	1																		57	31	51.8588	120.578		676	2	54.5865	713.26		123.971	17.258	18.7711	188.692
												533	1																		9	20	20	63.2339		214.719	9.2811	NA	222.969		293.442	4.5473	16.2639	372.103
												1062	0																		284	57.8876	141.475	305.438		56	38.2592	4.49443	162.885		8	119.852	28.5055	229.995
												251	1																		135.169	9.8732	8.305	180.712		135.196	8.2988	26.8406	258.433		295.214	272.786	36.6206	593.404
												995	1																		106	56	15.1067	213.973		343	141.323	243.607	418.179		100.621	24.6257	19.9293	184.56
												433	1																		236	6.7564	27.2436	251.901		37	6	11	65.4006		78	270.787	224.735	187.473
												993	1																		106.682	14.3177	98.8259	188.059		133.434	33.1117	57.454	253.249		295.278	8.5831	54.1391	513.237
												370	1																		264.134	29.8662	21	313.76		105.864	9.5446	59.5913	165.805		276.43	54.5695	74.1383	483.568
												235	0																		252	2.2469	127.902	278.479		53	107.542	NA	70.9236		76	44.8727	162.127	294.578
												971	1																		42	190.903	18.3827	112.873		225	21.6172	31.3828	269.562		210.484	44.3674	80.1485	415.645
												519	0																		44	159.133	98.4162	203.645		300.689	43.3108	73.4517	347.349		151.862	46.6418	126.496	390.951
												1357	1																		56	62.6191	25.2895	153.755		105.379	5.4546	7.4884	152.287		513.705	53.2951	298.465	746.058
												966	1																		141.385	69.6153	NA	197.077		184.408	6.2893	97.3027	291.468		41	43	67.874	169.833
												362	0																		48.6964	5.30361	3.66341	79.1977		220.934	34.0661	5.5966	252.412		125.026	155.313	43.5172	243.074
												1301	0																		2	54	7	58.75		133.692	9.4834	2.3452	225.414		216.264	116.472	34.264	470.195
												508	1																		112	35.6227	49.8925	162.105		89.1998	21.9069	113.893	247.388		291.086	15.5101	32.706	403.46
												96	0																		756	386.497	NA	804.312		132.49	31.5977	2.912	326.649		263.094	60.9056	21.2256	394.341
												711	1																		285.907	116.093	28.846	548.098		804	283	477.211	1119.37		65	242.265	257.11	213.328
												984	0																		47	639	112	844.172		170	96.9622	NA	179.696		67	137.459	108.669	143.717
												554	0																		120	78.1056	57.0366	194.226		1	31	20.2273	38.4989		439.909	49.6187	0.5582	635.391
												144	0																		68.0529	45.9471	8.6945	144.058		131.614	20.083	18.4023	226.935		253.698	81.4409	32.8613	409.604
												73	1																		159	32.0796	18.7857	189.711		84.3011	42.5966	5.0692	167.653		173	44.3529	141.786	249.831
												952	1																		441	112.01	291.58	661.135		145.697	99.3025	105	324.225		115	213.405	274.596	579.831
												824	1																		67	116.933	11.3992	219.115		31	90	47.5295	112.506		372.832	44.1676	21.8096	455.641
												574	1																		155.197	118.803	NA	262.12		165.098	21.7625	1.8233	244.885		144.326	7.4275	16.247	173.603
												1142	0																		70	180.936	32.064	306.714		205.032	32.9678	73.5082	352.906		164.279	22.5982	185.123	293.431
												992	0																		143.575	36.4251	79.2314	214.136		72.1198	6.10071	6.58378	106.524		294.961	127.04	128.763	652.936
												966	0																		285	113	29.8899	520.776		149.422	22.4413	4.0755	341.386		82	102.541	23.576	175.54
												1112	0																		292	56	118	666.133		90	49.6119	22.3881	224.06		113.949	57.114	1.2251	282.333
												659	1																		384	328.62	NA	438.77		44	75.3992	122.515	127.05		157	18.854	38.2978	240.028
												664	1																		38	17	36.5383	170.371		240.862	4.1378	6.6143	304.221		427	296.778	58.6208	1119.73
												746	1																		173	31.8654	83.1829	222.633		115	10.8361	24.335	180.878		506	17.9169	11.3953	771.308
												503	1																		196.572	47.428	37	458.449		188.773	1.67	5.7497	271.004		299.951	107.784	124.155	629.693
												1002	1																		66	152.013	13.0455	246.265		55	49.3987	0.7359	153.64		98.7806	12.8277	15.3917	166.931
												1111	0																		157.37	42.6332	37.4105	234.066		42	125.423	74.4979	125.869		96.5317	3.22792	4.29908	197.643
												678	1																		261	62	232.458	344.307		92.0145	19.9855	38.2764	136.872		143.52	84.9211	23.5593	292.212
												536	1																		194	191.106	183.085	345.524		58.1487	4.51489	8.30971	103.293		160.434	18.6374	2.5504	201.846
												379	1																		113	12.3746	61.8063	143.368		56	197.878	4.2251	105.675		205.615	16.1886	53.1962	254.57
												519	1																		115	200.301	NA	155.06		122.599	35.4034	7.2182	239.478		74	182.81	10.1647	259.881
												550	1																		324	386.006	194.984	485.166		94.3762	79.6238	92.5966	175.853		53.2137	31.8425	4.54872	128.806
												586	1																		111	66	124.437	329.288		106	22.2871	94.5274	298.459		326.737	3.2662	92.9966	531.857
												111	0																		231.306	79.6942	104	427.836		201.54	47.8093	16.338	306.939		183.756	48.3228	343.921	391.959
												257	1																		115	51	213.388	313.583		146.347	9.2453	6.408	231.847		128.468	5.2142	49.3182	268.249
												1073	0																		109.922	32.7016	8.1197	197.795		113.503	13.066	25.7291	156.546		145.744	37.0737	26.6551	250.822
												1323	0																		124	31.3696	53.9065	265.085		185.416	9.8565	1.5797	247.859		215.512	58.9524	13.9026	291.415
												329	1																		183	69.3312	12.2009	236.242		51	221.583	25.1837	110.163		203.387	17.8304	3.993	259.373
												580	1																		197.18	26.3695	53.4235	329.286		107.192	2.3072	52.5012	222.704		209.471	8.7197	9.6126	307.412
												679	1																		64	223	0.9817	363.784		665.961	26.9643	55.0749	831.91		59	0.51735	76.064	157.06
												1423	0																		194.087	35.9135	34.952	263.255		526	366.209	NA	578.316		120.427	19.573	66.8944	147.887
												363	1																		90.0719	66.6687	60.2594	235.481		106	184	340.55	387.596		85	85.6566	119.446	247.487
												148	1																		164	120	1.713	454.438		367.555	85.4448	368.247	469.635		129.388	12.29	15.0538	197.405
												406	1																		150.604	39.9699	94.4257	262.118		57	204.79	15.3608	111.286		180.822	23.4111	46.6622	267.214
												720	1																		226	367.928	39.8471	336.815		101.089	6.4854	3.0705	213.883		175.552	59.1205	186.328	334.645
												742	0																		624	121	13	1012.9		100.944	130.392	71.8517	552.668		126.508	94.3195	4.8101	309.772
												327	1																		212	275	571.354	611.531		299.533	5.4487	138.018	495.715		1	52.5021	39.4979	121.582
												1233	0																		157	89.4389	51.5292	202.511		98.6877	60.3647	66.9476	230.82		445	43.7281	138.149	579.986
												555	0																		196	57	11.4403	308.101		230	200.488	NA	263.415		233.254	26.7457	84.5531	279.269
												151	1																		219.825	26.1748	131	342.069		41	30.8475	45.1525	86.7119		310.132	70.8675	NA	369.189
												987	0																		180	37.9735	45.0265	248.775		71.4016	40.5984	48.4754	112.716		254	33.8237	253.231	566.166
												686	1																		3	60	46.0694	61.4522		1062.98	124.015	706.779	1731.56		134.73	32.1532	19.8404	289.707
												562	1																		16	38	7	80.018		194.569	20.4187	60.0125	297.869		222.723	50.1233	11.4782	387.138
												632	1																		53	17.9981	41.0019	100.889		50	246.24	51.2594	127.677		157.444	3.8063	27.8345	274.682
												901	1																		298	104	243	779.226		38	65	107.55	126.198		349.121	25.901	33.9376	509.42
												596	1																		189	152.66	90.4366	228.576		140.032	117.968	NA	238.339		181.952	87.0477	NA	251.59
												1031	0																		1	100	NA	76		115.689	82.0042	31.0552	322.34		76	67.9539	46.362	175.154
												1229	0																		53	21	171.026	280.625		247.915	12.0852	496	708.382		205.764	21.0484	56.1873	332.77
												1161	1																		139.253	6.3626	14.1019	217.227		72	104.605	74.0285	144.479		414.906	287.33	105.763	803.143
												91	0																		163	63	49.7912	370.648		416.393	38.6074	37.6966	454.696		566.46	52.5402	421.399	692.772
												675	1																		156.149	40.8507	6.3456	256.117		57	51.3946	74.4221	79.1514		253	49	21	300.25
												1341	0																		395.553	63.247	15.2	602.321		311	8.1483	21.8947	366.879		148.228	4.0554	11.7215	257.486
												846	0																		68	123.281	36.7233	168.41		193	723.348	NA	296.335		187	42	58.5533	325.198
												965	0																		170	120.154	61.8458	331.68		119.421	61.5789	66.3564	181.796		117.881	33.3952	46.9368	312.934
												337	1																		252.473	27.5269	45.2306	352.243		162.856	6.2864	38.9909	240.802		245.798	23.2746	24.9269	275.718
												884	1																		18	2	18	85.9305		169	481.863	NA	237.838		164	119.181	59.8868	305.304
												524	1																		62	56	64	240.087		289.675	92.3255	13.0128	430.432		359.871	7.7346	128.394	441.788
												1156	0																		54	59	11.5297	109.609		608	360.491	173.723	757.117		641.786	61.2137	49.1962	699.996
												194	1																		228	58	119.864	286.429		511	353.848	110.506	585.382		70.1546	12.8454	68.9863	176.56
												1326	1																		56	199.319	NA	71.3323		84.5831	77.1327	9.2842	181.208		235.192	135.073	205.735	497.922
												1319	0																		56	281	87.3211	315.48		1	25	21.4004	31.302		363.975	171.715	73.3106	621.057
												625	1																		226	4.1399	24.2213	246.284		188.111	1.8355	6.5711	236.65		128.082	185.918	NA	267.521
												1113	0																		144.34	9.6191	5.8051	296.742		951	84	1070.04	1428.32		149.617	12.0691	15.1309	245.357
												1141	1																		56	46.5246	11.3332	161.983		149.472	6.1575	33.3704	192.499		318.724	11.5293	8.6832	389.024
												402	1																		105.1	7.0506	28.5314	154.117		173.839	45.1607	0.9234	237.652		69.5327	52.4673	6.5689	139.412
												321	1																		116	86.8309	NA	144.944		299.905	1.0947	11	442.057		19	165	91.9608	192.003
												880	1																		424	91	1456.17	871.459		64	54	55	197.643		313.457	177.543	NA	455.491
												261	1																		220.598	233.857	23.5441	560.956		54	109	16.8482	122.77		98	6.8063	63.1937	150.539
												269	0																		167	53.0529	NA	173.632		118.628	3.4112	114.961	198.111		84.5467	59.1501	41.775	252.483
												722	0																		111	57	48	256.112		202.135	52.8654	33.2906	371.369		88	122.364	205.636	369.561
												1006	1																		281	71	27.4786	378.089		159.013	288.193	30.4843	672.123		271.31	33.6898	8.7828	330.092
												432	1																		111	113.014	25.8935	148.569		13	85	29.4756	140.638		484	13.3695	122.265	557.823
												1189	0																		50	231.115	NA	96.2231		62	70.8455	94.9799	101.445		170	44.2044	6.3171	321.947
												532	1																		171	106.385	3.3375	203.854		202.439	78.5607	NA	261.36		228.696	108.304	74.8053	534.846
												708	1																		131.207	52.7933	49.9365	275.995		57	56	29.5779	143.085		210.292	37.4489	12.1759	335.77
												365	1																		283.717	26.1337	99.149	410.676		209.795	6.1793	12.9723	303.721		261.364	42.3171	24.8745	377.262
												1056	0																		226	56.5771	10.7413	250.779		163	34.828	1.8173	248.029		258.294	26.0997	21.7129	381.828
												578	1																		150.94	7.7236	1.4578	221.715		513	615	430.266	1107.47		164.132	44.5614	2.0902	333.577
												623	1																		64	29	64.7159	113.494		56.8704	1.12964	40.0972	86.0373		264.888	48.4913	31.2749	448.044
												622	1																		174	163.991	24.9065	207.498		58	58.8773	3.7946	93.9345		330	39.9311	81.5731	621.156
												1253	0																		112	77.9431	0.5211	179.962		57	127.694	77.3057	268.66		1	57	159.745	160.703
												567	0																		192.771	60.3398	6.3191	315.8		204.614	37.3861	11.1514	280.856		198.424	93.8651	102.845	417.782
												576	1																		176	14.5009	36.1065	197.248		357.761	91.239	NA	430.752		221.349	25.5489	0.1932	291.802
												223	1																		117	44.3694	2.6517	169.067		145.711	19.6564	10.4273	221.423		59.9147	80.0853	3.2248	151.686
												901	1																		112	75.8827	21.7444	144.526		927.446	97.5543	362.097	1106		263.155	0.4475	2.4939	312.261
												511	1																		227.643	17.4456	75.1799	433.005		65	8.29267	160.374	176.405		82	138.564	10.0709	336.624
												249	1																		219	136	363.962	441.898		49	228.241	9.5498	106.159		252.053	62.9473	7.0747	450.777
												939	0																		557	59.7365	10.173	624.695		156	46.6903	119.313	209.694		94.9999	21.4585	46.5416	143.91
												929	0																		223	54.802	2.198	302.714		167	126.422	30.4262	228.876		192.727	40.2732	NA	227.966
												680	1																		169	20.6266	18.0389	198.503		57	212.11	5.9474	227.894		618.337	88.6626	481.545	1011.93
												496	1																		169	67.0166	NA	180.169		57	42.3889	59.9272	97.6239		64	294	70.2768	302.069
												402	1																		8	7	5	81.2575		320.482	21.0757	73.2098	538.432		589	80.484	113.303	674.81
												1318	0																		225	105.27	50.6758	297.115		300	93.7538	74.0067	413.552		169	439.9	241.042	449.211
												414	1																		225	169.475	327.147	295.963		251.784	102.072	12.1437	383.627		105.152	75.9234	89.6406	279.624
												1227	0																		57	219.261	NA	84.4077		58	118	37.9076	221.268		103.912	2.7335	13.1355	170.813
												366	0																		180	52	52	350.682		54	78.9613	28.8669	167.201		80	142.168	2.2822	162.284
												529	1																		107	22.5807	24.9187	126.187		162	3.8987	41.3165	166.465		163.39	65.8539	3.94	314.507
												248	1																		225	112	302	780.649		101.445	38.4139	11.6217	202.328		50.3038	6.46733	0.22884	99.0042
												141	0																		65	26.7177	28.5073	99.5991		284.164	124.654	16.1821	440.247		169.448	58.5519	13.1166	241.905
												493	1																		156	14.2043	9.5532	166.864		78.7198	42.2802	31.3497	170.129		74	53.3048	5.606	203.882
												233	1																		397	678	598.914	1137.8		176	76.5229	90.4771	377.14		72.9468	1.74642	0.43803	129.179
												470	1																		500	62	24.3956	571.626		1	65	34	54.4545		35	22.8684	36.7012	137.525
												617	1																		140.873	22.9791	4.6012	262.726		191.269	0.2625	95.4689	265.756		113	42.1375	13.8625	310.165
												245	1																		342	93.0018	193.923	379.993		53	101.903	136.097	325.229		1	55	98.9606	52.2704
												189	1																							71	6	42.57	133.182		59.0238	18.4489	0.26108	161.514
												679	1																							219.155	22.2344	63.6107	361.383		43.4828	40.7994	23.7178	101.509
												79	1																							54	136.644	45.7349	258.138		10	46.7429	45.4096	115.699
												246	1																							342	232.682	153.376	433.505		87.3478	5.45796	34.1942	116.451
												233	1																							171	414.548	71.6057	321.117		123.995	15.2097	29.7954	163.246
												697	1																							1	56	6.71716	128.666		103.189	62.6293	47.8606	277.141
												375	1																							113	36.4112	16.5888	229.827		10	33.1932	5.8068	89.6769
												338	1																							118	63.9937	NA	123.818		150.475	11.5251	2.4896	169.481
												946	1																							267.046	130.953	56	429.826		55	55.8577	11.1423	180.767
												235	1																							56	180.891	5.1875	121.362		1	50.6196	2.38043	76.3604
												173	1																							138.509	102.906	75.5853	291.592		46	7	8	66.1888
												518	1																							226.301	19.6987	46.6928	307.989		55	166.119	NA	82.6865
												441	1																							113.951	70.9126	120.5	368.348		113.834	47.1661	484.943	233.963
												312	1																							55	93.2816	7.849	123.729		92.1843	79.2679	16.5478	212.782
												151	1																							57	172.605	71.7522	94.9056		1	65	122.782	55.6832
												1215	1																							267.028	85.0037	2.968	436.806		1	46	NA	31.6667
												413	1																							102	68.6877	16.6568	243.115		1	10	12	35.5
												217	1																							224	46.3014	26.1438	252.91		110.378	1.6222	13.4513	120.274
												181	1																							150.516	11.3597	34.8813	199.676		281	149.856	201.559	395.076
												75	1																							247.796	26.9362	112.268	484.528		161.003	11.2225	46.1577	239.652
												434	1																							111.299	54.7014	285.103	223.6		206.232	12.067	6.7746	338.709
												919	1																							105	38.8026	56.3511	185.759		1	55	NA	41.5263
												441	1																							169	5.3213	50.5322	225.358		167.428	5.6267	17.9909	247.916
												767	1																							148	7	24.0828	162.747		93.3275	27.3168	1.1001	193.167
												112	1																							203.576	273.424	315.864	664.829		33.3742	17.6258	6.91014	86.8425
												1123	1																							974.053	8.9472	419.217	1120.81		26	38	9.97832	121.521
												352	1																							154.009	10.3922	179.599	251.602		168.967	56.0334	49	229.663
												137	1																							311	67.6963	72.5745	381.771		58	67.088	103.996	96.9378
												261	1																							318	444.41	NA	367.379		1	10	44	38.1111
												995	1																							106	22.8092	112.038	159.045		1	45.7361	13.5555	93.9116
												601	1																							253.008	84.992	NA	329.501		57.22	42.0207	18.7593	146.897
												192	1																							208	35.7028	173.562	242.995		15	34	82.4849	84.1935
												358	1																							207	28.7875	122.919	241.645		1	2	55	29.75
												256	1																							164	17.5237	55.7215	251.22		322.099	81.6848	74.2162	459.819
												148	1																							103.918	57.082	43.5049	166.224		92.6044	8.486	5.5172	152.288
												312	1																							115	158	99.6623	355.151		71.4488	14.7498	5.59788	108.262
												1151	0																							7	26	41.8725	99.456		78.9361	27.0638	45.0352	201.611
												397	1																							265.291	39.8307	38.878	449.762		1	50	19.2283	50.3976
												203	1																							158	76.1577	35.8423	283.203		1	18	31	29.3636
												441	1																							259.616	132.384	663.793	467.916		89.8796	5.34132	7.77908	156.538
												115	1																							1106	951.495	238.951	1621.43		1	47	2	37
												111	1																							1070	415.204	70.177	1429.51		52	112	62	310.699
												314	1																							275.13	61.8695	NA	332.875		71.2368	0.51732	3.00015	108.991
												196	1																							57	280	20.0791	341.438		57	28.146	27.5701	112.955
												397	1																							840	107	521.715	1583.54		1	49	74.8015	52.3456
												649	1																							728	353.736	294.186	858.441		158.492	119.508	NA	258.082
												146	1																							50	34.6474	54.0955	120.755		1	57	8.97354	53.9978
												382	1																							77.9788	21.6025	13.4188	106.945		7	19	42.4016	39.9592
												695	0																							240	19.5465	74.8833	279.133		1	47	NA	37.5556
												237	1																							223.172	43.4758	15.0589	411.702		190.935	96.5211	75.5434	327.627
												38	1																							51	59.7023	23.0731	63.9525		75.7252	10.3738	6.23803	137.677
												154	1																							1	14	42	54.5702		61	23.2817	39.3202	118.588
												624	1																							534.105	244.167	93.7882	927.458		113	36.4466	38.5534	223.26
												213	1																							226	25.5363	61.8929	390.246		119.495	7.3661	5.9747	164.616
												515	1																							173	36.5949	46.8002	234.927		1	46	NA	19.4
												548	0																							110.864	11.6067	13.0507	160.909		64	52.8072	9.2152	149.415
												933	1																							746	403.999	58.062	807.861		8	3	120.874	248.72
												107	1																							419.891	134.109	105.832	573.067		126.802	7.8521	1.191	183.191
												310	1																							95.0562	70.8587	4.0195	322.283		167.454	3.5456	29.1114	174.196
												859	1																							56	217.651	1.8887	140.779		1	60	128.321	62.3868
												578	1																							111	14.1548	5.6249	126.887		194.149	101.851	13.3045	385.789
												887	1																							350.803	40.1971	447.084	503.699		1	48	24.8784	65.8289
												239	1																												90.6613	1.98368	14.355	116.406
												985	1																												44	70.4962	50.7939	87.2103
												384	1																												58	34.4057	61.062	81.9595
												237	1																												173	44.4326	NA	178.554
												107	1																												1	63	43.2454	57.6343
												76	1																												175.662	111.338	40.9029	323.424
												440	1																												145.579	30.8302	81.5324	226.155
												122	1																												144.341	26.6585	44.5007	268.863
												670	1																												112.111	40.9074	20.9819	198.141
												1094	1																												55	18.319	96.0324	71.5838
												446	1																												8	2	4	59.7455
												676	1																												101.986	230.014	10.2996	315.099
												220	1																												71.5776	2.11055	39.3118	159.477
												102	1																												119.32	4.6995	2.3479	162.211
												548	1																												1	44	16.7865	41.6364
												341	1																												25	36.1762	47.8238	92.522
												267	1																												48	29.3566	0.2392	119.146
												76	1																												69.1398	105.86	NA	166.857
												175	1																												1	33	97.747	51.3064
												306	1																												65.0232	22.0782	18.8986	98.5156
												329	1																												56	71.647	44.5073	115.237
												271	1																												53.3789	3.62114	NA	56.5977
												225	1																												162.756	92.1223	37.4282	373.648
												83	1																												109	11.4499	44.5501	153.828
												252	1																												183.255	18.745	10.5382	280.456
												552	1																												65	16.7096	4.04512	114.338
												865	1																												38	56	15.0587	98.0637
												453	1																												1	46.5248	2.4752	47.6668
												207	1																												106	22.2543	41.7457	185.192
												124	1																												142.335	15.836	18.8294	261.879
												367	1																												106	60.4225	52.553	302.841
												226	0																												31	26	7.14172	135.567
												216	0																												1	42	232.721	62.0721
												764	1																												1	49	NA	36.6364
												186	1																												1	52	38.8926	59.5411
												63	1																												173	150.145	NA	194.449
												181	1																												116.799	8.7701	43.3485	200.394
												206	1																												1	52	NA	36.75
												252	1																												51	109.822	65.4721	138.637
												526	1																												146	37.5441	435.456	446.318
												79	1																												72.8473	0.40042	88.7522	117.774
												96	1																												56	57	49.8353	132.545
												1170	0																												14	28.4175	41.4541	92.4518
												405	1																												1255	199.993	211.943	1834.37
												311	1																												153.791	32.5793	7.6622	216.811
												230	1																												96.3445	18.725	46.9305	157.395
												1281	0																												71.65	9.26118	1.2251	103.956
												236	1																												318.919	74.0806	56	425.74
												256	1																												187.461	1.1771	4.3622	190.525
												364	1																												228	5.6031	36.8925	283.758
												659	1																												213.318	35.1055	2.4671	274.613
												1148	1																												174.845	15.154	1.0006	189.094
												385	1																												58	28.5601	18.4399	146.706
												291	1																												24	123.113	88.2376	96.5166
												448	1																												282.241	222.758	61	544.05
												401	1																												103.838	35.9038	71.8379	248.654
												79	1																												199.602	47.6012	8.1309	278.865
												750	1																												1	56	NA	41.7273
												816	1																												56	37.191	14.2544	124.665
												850	1																												1	50.9132	7.08684	89.2794
												113	1																												1	4	57	50.2
												238	1																												161.606	40.2097	14.1613	270.844
												218	1																												87.8976	6.81471	6.20143	126.085
												100	1																												107	58.4403	5.6455	137.242
												658	1																												1	44	19.1577	57.8943
												665	1																												121.152	23.5036	3.9222	255.359
												139	0																												97.7812	10.9796	14.6555	215.847
												498	1																												216.243	19.1392	22.615	492.77
												446	1																												155.451	118.549	NA	234.484
												589	1																												1	48.0042	14.9958	109.133
												654	1																												24	23	10	66.5845
												1203	0																												116	62.477	16.8112	161.509
												591	1																												1	14	42	45.3686
												98	0																												19	18	80	102.167
												145	0																												97.9287	15.0713	NA	111.63
												208	1																												53.7169	5.93097	2.35212	112.641
												271	1																												54	100.757	13.2431	214.199
												349	1																												1	8	101	99.1037
												311	1																												95.8782	21.1218	100.234	123.086
												545	1																												102.486	8.4594	12.8766	276.281
												267	1																												175.277	106.723	35.6086	270.148
												287	1																												60.7672	13.2976	37.9531	181.98
												400	1																												93.6595	36.7028	33.4525	247.532
												430	1																												111.75	11.8285	2.9995	155.402
												240	1																												173.348	21.1857	9.8727	279.635
												439	1																												60.8456	8.34961	1.53314	88.6873
												401	1																												105.936	166.064	118.806	343.25
												568	1																												188.064	99.0405	104.293	589.674
												190	1																												224	11.9804	2.0462	308.479
												638	1																												48	169.726	2.2612	154.556
												1069	0																												61.3483	5.47145	2.0396	99.7336
												411	1																												19	93.722	14.8412	174.622
												252	1																												124.931	32.3611	60.7077	206.171
												225	1																												156.129	73.8707	56	294.769
												263	1																												119.026	1.5863	51.3692	283.782
												675	1																												32	24	72.3814	76.1676
												847	1																												9	121.527	8.7504	209.081
												451	1																												168.047	6.9663	8.2874	232.619
												124	1																												57.0178	12.3033	9.57748	106.468
												437	1																												38	19	34.994	89.3649
												354	1																												223	174.857	212.143	627.067
												279	1																												111.344	115.656	57	251.192
												146	1																												169	28	66.4776	201.81
												749	1																												123.192	119.808	126	294.638
												368	1																												1	52	10.8883	41.4052
												589	1																												136.211	8.6748	27.7305	204.728
												409	1																												158.464	14.3728	37.3178	278.835
												109	1																												83.2045	28.0758	3.6719	150.448
												616	1																												114.016	1.4739	59.5098	195.589
												470	1																												380.321	56.8332	18.1091	797.883
												308	1																												238.943	43.937	60.9917	516.517
												775	1																												67.7202	20.1711	4.73587	104.1
												1147	1																												1	1	2	38.3871
												892	1																												55.5659	5.43412	46.1904	155.523
												876	1																												128.79	49.2096	28.95	213.123
												162	1																												167	11.1698	NA	168.396
												128	1																												40	51.3619	7.15983	173.983
												552	1																												203.226	12.2669	39.5069	245.872
												418	1																												5	32	22	61.2395
												239	1																												35.2067	36.8415	25.9518	96.1665
												513	1																												17	7	3	56.2294
												128	1																												150.649	1.2961	37.0012	260.065
												158	1																												168.742	4.4336	53.8242	332.535
												180	1																												5	18	33	94.3745
												924	1																												42	129	125.555	181.569
												532	1																												37	167.081	13.8789	190.888
												202	1																												57	56	46.9522	101.996
												340	1																												98.0397	8.39089	12.1305	179.08
												70	1																												13	43	NA	50.625
												113	0																												1	123.348	7.924	126.662
												237	1																												19	11	6	85.3818
												164	1																												79.3914	12.8123	19.7962	105.449
												181	0																												85.0127	140.987	NA	214.251
												155	1																												1	1	59	76.4588
												344	1																												129.187	37.9902	32.4631	311.789
												261	1																												257.424	48.0109	10.9372	442.627
												152	1																												113.391	6.1944	4.9027	163.284
												550	1																												77.2738	10.6971	3.36754	142.291
												595	1																												62.4166	19.5725	17.0109	85.6014
												212	1																												18	1	6	53.469
												444	1																												184.018	47.2093	60.172	475.689
												185	1																												83.4464	6.6117	7.63878	163.68
												110	1																												118.963	61.0368	NA	164.741
												774	1																												81.0249	10.4105	20.7972	171.627
												342	1																												1	59.5498	12.4502	56.11
												444	1																												199.241	5.7301	60.0293	256.227
												323	1																												137.052	12.4717	1.3837	219.811
												271	1																												110.839	7.4073	4.781	155.877
												1161	1																												105.236	20.2943	0.9348	207.173
												380	1																												246.716	12.5495	81.7341	336.166
												241	1																												288	12.4995	13.4456	398.65
												318	1																												218	57.6228	83.6948	251.157
												633	1																												50	55.2291	4.3585	138.638
												993	1																												1	63	NA	43
												999	1																												138.759	42.2412	12.873	198.653
												482	1																												1	60	57	115.507
												257	1																												119	6.5145	33.0632	225.502
												933	1																												381.739	3.9268	32.4944	454.87
												229	1																												55	21.362	3.47956	115.537
												356	1																												136.496	8.4823	44.0212	217.853
												1034	1																												181	21.8258	54.4323	263.019
												493	1																												243.017	7.9835	16.2034	253.055
												430	1																												150.311	7.6174	221.071	322.78
												547	1																												180.639	14.0658	3.2486	322.344
												433	1																												154.107	9.8925	2.7855	213.191
												1009	1																												26	31	68.849	123.538
												524	1																												129.127	40.68	0.3589	203.334
												546	1																												74.8316	1.61525	18.8596	108.263
												185	1																												23	34	5.6648	71.5666
												451	0																												57	1.59271	54.4073	99.1991
												145	0																												108.898	6.5665	18.193	176.474
												484	1																												315.902	108.098	NA	387.967
												483	1																												140.444	0.1053	57.4509	199.139
												506	1																												311.863	21.9409	112.546	583.05
												1072	0																												59	210.165	8.9387	140.421
												305	1																												107.558	1.9331	3.509	171.326
												1016	1																												128.174	2.1144	9.5569	191.449
												733	0																												260.133	20.5202	22.3471	384.388
												887	1																												97.9443	2.89768	21.0451	152.975
												245	1																												228.609	67.6697	47.6729	476.992
												1204	0																												181.717	10.2831	42.5768	195.588
												949	1																												281	372.281	NA	327.535
												1079	0																												58	150.527	22.3569	134.94
												1058	0																												107.668	33.2421	16.1425	174.35
												318	1																												171.608	20.1453	34.2463	258.001
												87	1																												134.956	10.1582	7.5129	214.663
												207	1																												121.38	18.8006	12.8191	175.801
												545	1																												93.4038	13.3228	3.6998	188.204
												467	1																												166.194	75.8058	NA	234.419
												518	1																												204.386	94.8907	2.4057	360.36
												279	1																												31	26	5.1339	73.1022
												974	0																												9	16	66.595	199.873
												1064	0																												184	217.339	29.1765	222.655
												112	1																												56	217.291	NA	75.7537
												276	1																												76.607	17.2942	47.5134	151.632
												1077	1																												124.904	11.8608	2.1348	227.575
												1343	0																												221.406	23.4713	19.8513	345.71
												412	1																												490	56.6501	76.3499	745.926
												309	1																												7	3	17	58.9954
												561	1																												306.272	38.7276	36.184	471.403
												982	1																												1	56	NA	15
												137	1																												55	214.776	15.2773	104.425
												809	0																												100.485	9.4771	4.0382	122.215
												168	1																												64.368	11.7764	34.8556	128.12
												478	1																												212.295	3.0586	15.6464	333.501
												406	1																												167	16.156	2.1633	277.113
												136	1																												286	172.437	24.0935	350.997
												741	1																												188.664	10.7258	11.6104	405.806
												483	1																												72.5052	4.14189	4.2834	109.015
												1164	0																												284.168	114.832	NA	379.861
												775	1																												93.9098	44.804	111.286	220.292
												83	0																												119	13.6624	1.4189	161.237
												1266	0																												143.218	23.4973	2.51	299.882
												695	1																												267.207	68.5287	11.9822	391.404
												261	1																												171.052	39.8528	21.5207	268.549
												703	1																												48	176.072	3.3816	111.02
												965	0																												43	54.2485	26.0068	78.5495
												629	1																												275.344	38.6281	24.7826	623.352
												570	1																												234.019	158.981	18.8922	432.844
												149	1																												24	25	1	69.7762
												1020	1																												183.827	62.0929	13.8777	375.193
												997	1																												257.978	101.826	6.1955	369.683
												215	1																												168.654	2.0574	56.2888	215.596
												722	1																												144.613	29.3867	1	194.858
												1137	1																												259.612	43.6315	25.195	471.91
												537	1																												26	10	14.1817	81.7694
												234	1																												148.971	6.0446	150.984	273.597
												1121	1																												105.119	15.6248	125.256	179.466
												158	1																												105.299	9.7007	91	222.817
												508	1																												82.2632	11.0943	3.83783	129.733
												686	1																												102.057	16.9434	40.075	122.305
												519	1																												101.371	25.5092	2.649	216.585
												304	1																												237.064	5.5825	2.0453	352.94
												181	1																												115	46.768	6.1914	187.331
												486	1																												146.308	69.2882	71.1928	445.247
												796	1																												182.296	9.3785	50.1617	318.057
												259	1																												344.959	134.041	70	524.087
												790	1																												1	8	13	108.257
												639	1																												126.894	64.4763	4.5533	227.371
												1038	1																												274.716	51.837	3.4469	503.667
												254	1																												74.7334	18.4854	19.7812	109.585
												1310	1																												73.0442	5.11858	50.9256	147.506
												659	1																												153.587	127.413	47.5975	347.748
												169	1																												88.5717	31.9822	0.6541	190.798
												246	1																												149.49	74.5097	10.1723	296.283
												513	1																												101.157	64.8434	NA	156.737
												332	1																												110.919	55.0814	NA	160.993
												769	1																												114	26.2912	48.491	148.438
												222	1																												18	11	26	74.6592
												473	1																												132.441	69.5588	78	272.071
												426	1																												231	7.0544	25.3941	287.421
												152	1																												149.579	41.5761	67.6339	332.468
												280	0																												110.623	4.2197	4.5105	157.406
												393	1																												229.331	54.1555	125.832	428.788
												543	1																												146.674	5.4793	3.0353	205.771
												228	1																												183.006	0.9939	73.4532	193.588
												921	1																												156	30.3127	29.3032	177.893
												326	1																												214.052	48.0206	0.9064	451.776
												989	1																												153.574	14.1491	0.2767	177.154
												267	1																												340.211	22.7886	52.8072	488.387
												875	1																												14	4	7	44.6467
												347	1																												58.5855	20.9757	1.38202	111.159
												698	1																												125.934	5.5173	36.5486	225.704
												78	1																												155.884	21.2068	5.9091	223.281
												209	1																												226.035	40.1521	4.9021	310.496
												314	1																												92.4948	0.58703	2.18087	150.45
												897	1																												103	56	92.9098	157.091
												725	1																												163	956.379	174.621	1266.43
												202	1																												133.214	35.7859	17.4318	270.978
												238	1																												1231	536.327	207.364	1413.86
												1297	0																												191.866	33.134	20.0217	291.034
												438	1																												393	278.023	154.136	1012.33
												1274	0																												326.857	7.0334	83.1097	458.283
												1140	1																												276	60	108.166	412.021
												1137	0																												1	50	6.27364	50.9429
												614	1																												125.408	19.4005	11.7765	202.438
												913	1																												160.978	12.238	11.7901	240.507
												276	1																												157.514	2.8489	11.3215	217.303
												421	1																												32	39	51.3955	116.73
												718	1																												422.6	71.9497	125.451	647.306
												427	1																												142.037	81.9628	30.9012	234.681
												212	1																												122.476	2.3307	9.4126	185.544
												1256	0																												24	26	57.5984	158.468
												356	1																												331	242.073	74.2449	433.345
												364	1																												416.444	135.556	NA	540.704
												550	1																												57	27.046	NA	60.0051
												1079	0																												113.122	162.878	195.503	280.661
												926	0																												614.197	115.228	46.8669	1136.09
												465	1																												297.706	22.0356	143.258	593.575
												989	1																												84.2155	28.3699	2.4146	158
												1214	0																												31	201.056	22.9531	182.454
												975	0
												419	1
												108	1
												315		0
												263		1
												550		0
												714		0
												386		1
												211		1
												458		0
												173		0
												476		1
												871		0
												434		0
												348		0
												383		0
												611		0
												328		0
												421		0
												457		1
												184		1
												593		0
												447		0
												372		0
												345		0
												322		1
												893		0
												335		0
												779		0
												377		0
												825		0
												475		1
												336		0
												338		0
												377		0
												481		0
												481		0
												402		0
												555		0
												342		0
												310		1
												348		0
												356		0
												370		0
												342		1
												846		0
												872		0
												358		0
												248		1
												429		0
												787		0
												565		0
												409		0
												442		0
												549		0
												565		0
												404		0
												422		0
												564		0
												354		0
												373		0
												282		0
												555		0
												810		0
												527		1
												784		0
												357		0
												250		1
												404		0
												356		0
												364		0
												677		1
												347		0
												185		1
												345		0
												523		0
												349		0
												397		1
												83		1
												438		0
												518		0
												505		0
												783		1
												813		0
												751		0
												425		0
												423		0
												840		0
												365		0
												615		0
												726		0
												549		0
												142		0
												354		0
												295		0
												179		1
												390		0
												471		0
												115		0
												395		0
												449		0
												570		0
												513		0
												589		0
												402		0
												678		1
												443		0
												380		1
												502		0
												592		0
												174		0
												298		1
												363		1
												481		0
												345		0
												421		0
												782		0
												479		0
												56		0
												638		0
												86		0
												640		1
												155		0
												521		0
												422		0
												505		0
												540		0
												617		0
												400		0
												521		0
												527		0
												571		1
												416		0
												166		0
												452		1
												558		1
												131		1
												326		1
												237		1
												468		0
												286		0
												533		0
												448		0
												561		0
												589		0
												712		0
												706		0
												101		0
												380		1
												337		1
												520		0
												464		1
												442		0
												375		0
												492		0
												543		0
												484		0
												484		0
												434		1
												245		1
												707		1
												654		0
												581		1
												308		1
												880		0
												828		0
												371		1
												728		1
												358		0
												1047		0
												329		1
												515		0
												9999
												700		1
												556		0
												406		1
												413		0
												280		1
												266		1
												770		1
												581		1
												84		1
												357		1
												357		1
												385		1
												1000		0
												9999
												767		0
												518		1
												661		0
												9999
												357		1
												119		1
												609		1
												210		1
												588		0
												483		1
												730		0
												371		1
												224		1
												548		0
												357		1
												749		1
												511		1
												686		1
												842		0
												686		1
												329		1
												210		1
												484		0
												471		0
												644		1
												231		1
												416		0
												413		1
												401		0
												659		0
												161		1
												364		0
												532		0
												497		1
												518		1
												245		1
												385		1
												224		1
												168		1
												1103		0
												477		0
												463		0
												904		0
												766		0
												404		0
												161		1
												444		0
												371		0
												9999
												588		1
												714		1
												925		0
												9999
												363		0
												769		0
												266		1
												565		0
												511		1
												644		1
												287		1
												665		1
												532		1
												679		1
												329		1
												560		1
												322		1
												455		1
												91		1
												532		1
												658		1
												868		1
												420		1
												616		1
												434		1
												518		1
												371		1
												182		1
												217		1
												182		1
												476		1
												245		1
												525		1
												693		1
												812		1
												308		1
												406		1
												133		1
												427		1
												343		1
												1369		1
												448		0
												463		0
												1342		1
												722		1
												468		1
												1217		0
												1133		0
												1310		0
												1244		0
												540		0
												227		1
												623		1
												398		1
												579		1
												793		0
												492		0
												451		1
												540		1
												847		1
												1170		0
												862		1
												386		1
												1241		0
												904		1
												1153		1
												1065		0
												78		1
												918		1
												254		1
												934		1
												296		1
												1098		0
												1042		0
												794		1
												1275		0
												1308		0
												876		0
												110		0
												694		1
												693		0
												605		0
												421		1
												1090		0
												256		0
												980		1
												1219		0
												1353		0
												963		1
												969		0
												422		1
												354		1
												1096		0
												540		0
												1238		0
												669		1
												153		0
												649		1
												248		1
												757		0
												261		1
												1085		0
												815		1
												587		1
												626		1
												310		1
												489		1
												628		1
												1128		0
												116		1
												170		1
												630		1
												499		1
												887		1
												741		1
												724		1
												1234		0
												457		1
												1302		0
												1021		0
												240		0
												918		1
												666		1
												620		1
												414		1
												808		1
												1114		1
												1120		0
												731		1
												548		1
												327		1
												332		1
												1222		0
												702		1
												1407		1
												1109		1
												1124		1
												64		1
												397		1
												894		1
												1057		1
												525		1
												974		1
												1128		0
												269		1
												518		1
												375		1
												882		1
												396		1
												1186		0
												199		1
												686		1
												632		1
												317		1
												1274		1
												182		1
												271		1
												707		1
												864		1
												1101		1
												373		1
												412		1
												802		1
												314		1
												602		1
												287		1
												961		0
												262		1
												1092		1
												392		1
												681		1
												828		1
												124		1
												400		1
												524		1
												698		1
												724		1
												975		1
												695		1
												331		1
												502		1
												389		1
												314		1
												419		1
												164		0
												355		1
												853		1
												429		1
												389		1
												487		1
												464		1
												534		1
												249		1
												474		1
												393		1
												418		1
												1099		0
												673		1
												645		1
												540		1
												160		0
												943		1
												694		1
												439		1
												605		1
												920		0
												920		0
												444		1
												943		1
												613		1
												918		1
												651		1
												193		1
												511		1
												1043		0
												253		0
												625		1
												377		1
												670		1
												350		1
												262		1
												418		1
												286		1
												122		1
												400		1
												515		1
												613		1
												355		1
												174		1
												637		0
												511		1
												66		1
												224		0
												554		1
												778		1
												382		1
												345		1
												286		1
												960		0
												1035		1
												1213		0
												129		1
												234		1
												602		1
												1170		0
												630		1
												702		1
												719		1
												693		0
												874		1
												1331		0
												1096		0
												207		1
												347		1
												838		1
												693		1
												890		1
												1012		0
												977		0
												1125		0
												270		1
												835		1
												1316		0
												1288		0
												743		1
												972		1
												869		1
												220		1
												873		1
												745		1
												705		1
												891		1
												1097		0
												682		1
												655		1
												1239		0
												1108		0
												217		1
												699		1
												1042		0
												362		1
												302		1
												372		1
												378		1
												1212		0
												493		1
												476		1
												621		1
												379		0
												990		1
												482		1
												1254		0
												582		1
												1212		1
												1055		1
												313		1
												370		1
												214		1
												770		1
												58		1
												935		0
												999		1
												548		1
												256		1
												1070		0
												1015		0
												1193		0
												1054		0
												869		1
												280		1
												703		0
												198		1
												1118		0
												205		1
												307		1
												1049		1
												343		1
												317		1
												252		1
												428		1
												168		1
												871		1
												378		1
												129		0
												410		1
												1143		1
												837		1
												1036		0
												988		0
												409		1
												883		1
												196		1
												477		1
												952		0
												102		0
												307		1
												155		1
												981		0
												826		1
												932		0
												1243		0
												925		0
												528		1
												783		1
												116			0
												341			1
												273			1
												440			0
												392			0
												270			1
												583			1
												315			1
												349			0
												346			1
												438			0
												314			0
												499			0
												372			1
												137			1
												238			1
												428			1
												441			0
												272			1
												88			1
												231			1
												79			1
												830			0
												328			0
												245			1
												345			1
												585			1
												344			0
												473			0
												467			0
												163			1
												462			1
												651			0
												76			1
												755			0
												292			1
												566			1
												180			1
												332			0
												369			1
												352			0
												171			1
												578			1
												143			1
												336			0
												447			0
												312			0
												339			0
												782			0
												138			1
												318			0
												610			1
												344			1
												783			0
												331			1
												329			1
												278			1
												368			0
												203			1
												158			1
												294			1
												335			0
												348			1
												434			0
												510			1
												292			1
												698			0
												429			1
												313			1
												456			1
												295			1
												398			1
												324			1
												631			1
												352			1
												358			0
												368			1
												303			1
												91			1
												514			0
												322			0
												122			1
												278			1
												367			1
												259			1
												62			0
												224			0
												227			1
												490			0
												234			1
												726			0
												315			1
												193			0
												398			1
												408			1
												348			0
												416			0
												485			0
												490			1
												245			1
												569			0
												751			0
												691			0
												531			0
												589			0
												552			0
												463			0
												567			0
												571			0
												470			0
												60			0
												469			1
												471			0
												470			0
												635			0
												586			0
												271			1
												196			1
												492			0
												425			1
												430			0
												126			1
												197			1
												737			0
												44			1
												499			0
												545			1
												435			0
												385			0
												529			0
												285			1
												283			1
												205			1
												362			1
												387			1
												78			0
												577			0
												652			1
												384			1
												502			0
												401			0
												324			0
												189			0
												383			0
												465			0
												455			0
												577			0
												548			0
												375			1
												548			0
												257			1
												709			0
												464			0
												414			1
												498			0
												334			1
												278			1
												516			0
												520			0
												421			0
												427			1
												425			0
												225			1
												475			0
												241			0
												450			0
												389			1
												448			1
												231			1
												91			1
												714			1
												210			1
												154			1
												91			1
												392			1
												546			1
												280			1
												294			1
												175			1
												709			0
												508			0
												844			0
												315			1
												434			1
												203			1
												161			1
												420			1
												224			1
												364			1
												462			1
												483			1
												294			1
												126			1
												378			1
												238			1
												476			1
												252			1
												238			1
												273			1
												840			1
												9999
												448			1
												147			1
												126			1
												670			0
												658			1
												140			1
												693			1
												182			1
												357			1
												315			1
												422			0
												210			1
												63			1
												182			1
												189			1
												161			1
												287			1
												350			1
												42			1
												511			1
												182			1
												399			1
												434			1
												259			1
												126			1
												472			0
												231			1
												9999
												182			1
												525			1
												217			1
												140			1
												238			1
												161			1
												516			0
												399			1
												9999
												483			1
												392			1
												280			1
												462			1
												357			1
												133			1
												280			1
												161			1
												336			1
												364			1
												238			1
												140			1
												785			0
												350			1
												906			0
												133			1
												175			1
												203			1
												488			0
												252			1
												175			1
												301			1
												140			1
												917			1
												462			1
												315			1
												140			1
												112			1
												350			1
												63			1
												217			1
												182			1
												182			1
												401			0
												490			1
												483			0
												9999
												308			1
												245			1
												525			1
												147			1
												91			1
												660			0
												427			0
												539			1
												224			1
												217			1
												203			1
												392			1
												688			0
												280			1
												77			1
												140			1
												427			1
												98			1
												280			1
												658			1
												483			1
												728			1
												847			1
												820			0
												189			1
												280			1
												98			1
												196			1
												224			1
												259			1
												749			1
												420			1
												329			1
												903			1
												301			1
												959			1
												161			1
												161			1
												224			1
												511			1
												322			1
												343			1
												630			1
												294			1
												616			1
												658			1
												707			1
												406			1
												385			1
												469			1
												434			1
												182			1
												553			1
												329			1
												546			1
												609			1
												385			1
												735			1
												77			1
												336			1
												784			1
												462			1
												560			1
												203			1
												147			1
												441			1
												567			1
												763			1
												616			1
												231			1
												322			1
												357			1
												301			1
												147			1
												602			1
												448			1
												273			1
												112			1
												364			1
												329			1
												343			1
												644			1
												637			1
												280			1
												189			1
												518			1
												203			1
												462			1
												364			1
												245			1
												231			1
												371			1
												350			1
												147			1
												273			1
												175			1
												686			1
												1231			0
												1368			1
												283			1
												270			1
												57			1
												627			1
												218			1
												279			1
												667			1
												342			1
												434			1
												763			1
												371			1
												610			1
												928			0
												284			1
												488			1
												758			0
												444			1
												459			1
												1123			0
												136			1
												836			1
												483			1
												619			1
												1077			0
												398			1
												158			0
												274			1
												506			1
												333			0
												423			1
												1105			1
												826			0
												410			0
												88			0
												176			1
												225			1
												394			1
												1027			1
												263			1
												514			1
												543			1
												806			1
												709			1
												318			0
												261			0
												376			1
												1428			0
												447			1
												757			1
												779			1
												864			1
												104			1
												303			1
												591			1
												843			0
												107			1
												283			1
												223			1
												535			1
												480			1
												660			1
												270			1
												384			1
												205			1
												424			1
												332			0
												295			1
												139			1
												793			1
												417			1
												238			1
												278			1
												126			1
												191			1
												220			1
												199			1
												728			1
												1135			1
												309			1
												595			1
												335			1
												84			1
												134			1
												236			1
												64			1
												386			1
												715			1
												990			1
												55			1
												783			1
												535			1
												101			1
												58			1
												123			1
												243			1
												1041			1
												489			1
												422			1
												301			1
												58			1
												255			1
												448			1
												432			1
												213			1
												162			1
												315			1
												212			1
												851			1
												791			1
												526			1
												96			1
												229			1
												239			1
												184			1
												215			1
[truncated: 2,312 more rows]

## Sheet: Figure 5
Figure 5a					Figure 5b				Figure 5c											Figure 5f								Figure 5f	TAR+Chemo	1st	2nd-1st	3rd-2nd	Mean	Chemo Alone	1st	2nd-1st	3rd-2nd	Mean	Figure 5g	TAR+Chemo	1st	2nd-1st	3rd-2nd	Mean	Chemo Alone	1st	2nd-1st	3rd-2nd	Mean
	Days	TAR+Chemo	Chemo Alone			TAR+Chemo	Chemo Alone			TAR+Chemo	1	2	3	4	5	6	7	8				TAR+Chemo			Chemo Alone					1	244	138.161	339.411		53	111.653	11	189.393			108.041	7.9586	1.3628	190.143		89	59.5662	45.9807	314.921
					Liver First	440	490			Abdomen	0	0.69897	0.69897	0	0	0	0	0				mean	SD	N	mean	SD	N			99	9	49.4094	206.872		176	30.1957	28.3341	369.955			157.452	86.7988	64.3507	313.545		112.537	71.463	74.1523	335.683
					Lung First	307	270			Adrenal	0	0.30103	0	0	0	0	0	0			1st	187.8	6.82	307	147.6	6.084	270			273.726	29.6349	76.7598	470.689		72	87.8467	14	167.669			73.2684	31.4936	10.8396	185.624		96.9059	2.28486	42.1542	170.222
	326	1			Other First	335	304			Bone	0	0	0	0	0	0	0	0			2nd-1st	96.3	6.773	306	67.81	4.953	268			347.845	35.1547	19.0565	578.679		181.694	11.1143	49.1922	205.5			124.031	4.5523	66.6694	293.174		296.681	77.8415	42.4775	513.581
	374	1								Brain/CNS	0	0.477121	0.30103	0	0	0	0	0			3rd-2nd	73.81	8.025	266	68.79	8.091	245			240.276	8.8983	6.8261	321.808		334.051	9.4069	287.286	552.948			205.39	19.2121	59.6958	425.395		139.116	140.884	18.5923	275.163
	315	0								Chest	0	0.60206	0.30103	0	0	0	0	0			Mean	321.1	9.608	307	257.1	8.795	270			124	60.1536	13.8464	223.289		215.728	4.2723	510.27	321.2			203.805	4.9819	3.9806	262.613		92	49.8936	32.6421	244.985
	263	1								Distal LN	0	1.64345	1.23045	0.30103	0	0	0	0												113	476.166	NA	192.361		190.889	84.1105	204.886	295.129			199	16.947	18.9874	307.38		56.8157	17.1375	0.56053	134.03
	327	0								GI	0	0.778151	0	0	0	0	0	0												61	650.199	NA	223.55		134	57.7631	43.1392	165.733			183.042	5.2107	0.5256	219.477		97.7782	33.2218	14.4674	170.123
[truncated: 2,141 more rows]
[truncated: 11 more columns]

## Sheet: Supplementary Fig 1
Supplementary Fig 1a																			Supplementary Fig 1c	Note that model predictions used in plottings have small time interval and is too large to post, we just post the predictions at the same time points with the observations	Image	Time	Observation	Prediction
[truncated: 94,176 more rows]

[truncated: 10 more sheets: Supplementary Fig 2, Supplementary Fig 3, Supplementary Fig 4, Supplementary Fig 5, Supplementary Fig 6, Supplementary Fig 7, Supplementary Fig 8, Supplementary Fig 9, Supplementary Fig 10, Supplementary Fig 11]
